# Supplementary material for: SILAC-Based Quantitative Proteomic Analysis of Human Lung Cell Response to Copper Oxide Nanoparticles
Source: PLoS One. 2014 Dec 3;9(12):e114390. doi: 10.1371/journal.pone.0114390 (PMC4255034; doi:10.1371/journal.pone.0114390)
Supplement: Information S1 — Supporting Tables S1-S4. (XLSX) [file pone.0114390.s001.xlsx]

## Sheet: S1
Supplementary Table 1. Cumulative total proteins identified from BEAS 2B cells by SILAC based mass spectrometry
*Accession	Description			Unique Peptides #	Total peptides #		Treatment/control
		**Sequence	Charge			ΔCn		q-Value	PEP	XCorr	Probability
O95573	Long-chain-fatty-acid--CoA ligase 3			1	2		68.0401
		LSPEPWTPETGLVTDAFk	2			0		0.000593	0.00515488	2.44074	0
		gLKGTWEELCNSCEmENEVLkVLSEAAISASLEkFEIPVK	4			0		0.428513	1	3.12279	0
P26038	Moesin			2	4		46.8521
		EGILNDDIYcPPETAVLLASYAVQSk	2			0		0	0.000139042	3.2544	0
		FYPEDVSEELIQDITQr	3			0		0	0.000522643	2.52267	0
		APDFVFYAPR	2			0		0	4.8634e-05	2.41165	0
		IGFPWSEIr	2			0		0	1.44982e-07	2.38046	0
		IGFPWSEIR	2			0		0	0.00277961	2.32767	0
E9PPU1	40S ribomal protein S3			1	1		35.4173
		GGkPEPPAMPQPVPTA	2			0		0	0.00344336	3.16442	0
H0YEN5	40S ribomal protein S2 (Fragment)			1	1		34.5942
		SPYQEFTDHLVk	3			0		0	2.03136e-09	2.94915	0
		SPYQEFTDHLVK	3			0		0	0.000181032	2.42059	0
Q9Y4K1	Absent in melanoma 1 protein			1	1		24.2219
		VTVSEEEILPATrGmNGDSSENQALGPQPNQDDk	4			0		0.012327	0.263907	3.27541	0
Q7KZF4	Staphylococcal nuclease domain-containing protein 1			1	1		18.1062
		DTNGENIAESLVAEGLATr	2			0		0.000864	0.0113795	2.18173	0
B0QY90	Eukaryotic translation initiation factor 3 subunit L			2	2		8.47121
		IWNVHSVLNVLHSLVDk	4			0		0	3.51911e-10	2.83273	0
		QLEVYTSGGDPESVAGEYGr	2			0		0	5.3607e-06	2.68018	0
H3BT97	Matrix metalloproteinase-15 (Fragment)			1	1		7.13343
		GIQQLYGAWAVTSGLCMPLSSPWPmr	3			0		0.011385	0.223664	2.4605	0
F8W1N5	Nascent polypeptide-associated complex subunit alpha (Fragment)			2	2		4.1888
		SPASDTYIVFGEAK	2			0		0	5.30515e-09	3.75293	0
		IEDLSQQAQLAAAEK	2			0		0	5.67202e-08	3.48438	0
P22314	Ubiquitin-like modifier-activating enzyme 1			2	2		3.70164
		LAGTQPLEVLEAVQr	2			0		0	0.00188335	2.54471	0
		ALPAVQQNNLDEDLIR	2			0		0	0.000449015	2.43778	0
P19338	Nucleolin			2	2		3.25998
		VEGTEPTTAFNLFVGNLNFNK	2			0		0	7.23725e-10	4.24149	0
		GFGFVDFNSEEDAk	2			0		0	6.54342e-08	2.84674	0
		VEGTEPTTAFNLFVGNLNFNk	2			0		0.000593	0.00635179	2.44697	0
B4E022	Transketolase			4	4		3.20431
		NMAEQIIQEIYSQIQSk	2			0		0	4.22951e-14	4.13216	0
		ILATPPQEDAPSVDIANIR	2			0		0	1.70207e-07	3.38846	0
		SVPTSTVFYPSDGVATEk	2			0		0	1.78357e-07	3.38465	0
		TSrPENAIIYNNNEDFQVGQAk	3			0		0.000593	0.00559025	2.31073	0
		ILATPPQEDAPSVDIANIr	2			0		0.001935	0.0386652	2.24772	0
F8W1K8	60S acidic ribomal protein P0			1	1		3.15325
		AFLADPSAFVAAAPVAAATTAAPAAAAAPAk	3			0		0.016636	0.41518	2.61511	0
P24534	Elongation factor 1-beta			2	2		2.40489
		SPAGLQVLNDYLADk	2			0		0	9.42434e-12	4.70532	0
		SSILLDVkPWDDETDMAk	2			0		0	2.73703e-08	3.86312	0
		SPAGLQVLNDYLADK	2			0		0	8.69157e-11	3.35938	0
		SSILLDVKPWDDETDMAK	2			0		0.008957	0.163281	2.08491	0
B4DLW8	Probable ATP-dependent RNA helicase DDX5			2	2		2.31296
		FVINYDYPNSSEDYIHr	3			0		0	0.000581971	3.73328	0
		ELAQQVQQVAAEYcR	2			0		0	9.16155e-10	3.36012	0
O43707	Alpha-actinin-4			4	9		2.08069
		kDDPVTNLNNAFEVAEk	2			0		0	8.29475e-10	4.6968	0
		VGWEQLLTTIAr	2			0		0	3.96024e-07	4.163	0
		LSGSNPYTTVTPQIINSK	2			0		0	4.848e-09	4.09634	0
		ETTDTDTADQVIASFk	2			0		0	2.49979e-11	3.7643	0
		VGWEQLLTTIAR	2			0		0	1.41831e-07	3.5874	0
		LSGSNPYTTVTPQIINSk	2			0		0	3.35121e-06	3.19417	0
		TINEVENQILTr	2			0		0	0.000217002	3.19294	0
		TINEVENQILTR	2			0		0	5.67042e-05	3.11119	0
		ETTDTDTADQVIASFK	2			0		0	4.63112e-10	2.92827	0
		VEQIAAIAQELNELDYYDSHNVNTR	3			0		0	0.000608865	2.69656	0
		LASDLLEWIr	2			0		0	1.52103e-07	2.57706	0
		LASDLLEWIR	2			0		0	0.000124905	2.28866	0
		VEQIAAIAQELNELDYYDSHNVNTr	3			0		0.000593	0.00502286	3.0473	0
		EGLLLWcQr	2			0		0.000593	0.00394534	2.26989	0
		GYEEWLLNEIR	2			0		0.000593	0.00420853	2.15718	0
		KDDPVTNLNNAFEVAEK	2			0		0.001676	0.0249879	2.62855	0
P32119	Peroxiredoxin-2			1	1		2.05633
		QITVNDLPVGr	2			0		0	0.000566588	2.51573	0
P46782	40S ribomal protein S5			1	1		2.00329
		TIAEcLADELINAAk	2			0		0	7.71334e-06	3.17046	0
B4DW05	Prohibitin-2			1	1		1.99278
		VLSRPNAQELPSMYQR	3			0.0081		0.041365	0.715419	2.44806	0
B4DQH4	T-complex protein 1 subunit theta			1	1		1.71753
		IAVYScPFDGMITETk	2			0		0	0.000215887	2.04492	0
C9J5V9	Nuclease-sensitive element-binding protein 1 (Fragment)			1	1		1.57101
		RPQYSNPPVQGEVMEGADNQGAGEQGRPVR	3			0		0	3.68643e-14	6.44029	0
		rPQYSNPPVQGEVMEGADNQGAGEQGrPVr	4			0		0	2.04681e-13	5.11959	0
H0Y7A7	Calmodulin (Fragment)			2	2		1.55334
		EAFSLFDkDGDGTITTk	2			0		0.000593	0.00443642	3.17439	0
		aDQLTEEQIAEFk	2			0		0.000593	0.00800866	2.18805	0
Q14204	Cytoplasmic dynein 1 heavy chain 1			1	2		1.49792
		VLTLSEDSPYETLHSFISNAVAPFFK	3			0		0	0.00312904	2.45232	0
		iDLEVrSLETCmYDHkTFSEILNr	3			0.0233		0.387978	1	2.50615	0
O75369	Filamin-B			8	10		1.47846
		SPFVVQVGEAcNPNAcR	2			0		0	5.63371e-11	4.43348	0
		GAGTGGLGLTVEGPcEAK	2			0		0	3.43227e-06	3.59052	0
		LIALLEVLSQK	2			0		0	2.28935e-06	3.43956	0
		LIALLEVLSQk	2			0		0	4.32771e-07	3.34887	0
		VTASGPGLSSYGVPASLPVDFAIDAr	2			0		0	1.47948e-05	3.26389	0
		APSVATVGSIcDLNLk	2			0		0	2.87092e-11	3.07399	0
		SPFEVQVGPEAGMQk	2			0		0	0.000339755	3.04858	0
		IPEINSSDMSAHVTSPSGr	3			0		0	2.70334e-05	2.90612	0
		DLDIIDNYDYSHTVk	2			0		0	3.53941e-06	2.6269	0
		VTASGPGLSSYGVPASLPVDFAIDAR	2			0		0	0.0020077	2.49987	0
		DGScSAEYIPFAPGDYDVNITYGGAHIPGSPFr	3			0		0	0.00229587	2.43426	0
		APSVATVGSIcDLNLK	2			0		0	8.55315e-06	2.17732	0
		DGTcTVTYLPTLPGDYSILVk	2			0		0.000593	0.00551778	2.71451	0
		DLDIIDNYDYSHTVK	2			0		0.000864	0.0121265	2.80063	0
		DGTcTVTYLPTLPGDYSILVK	2			0		0.004019	0.0916268	2.5829	0
F8VRJ2	Nucleome assembly protein 1-like 1 (Fragment)			1	1		1.45194
		LDGLVETPTGYIESLPR	2			0		0	1.05035e-06	3.84003	0
F5GZT4	Heterogeneous nuclear ribonucleoprotein H			1	1		1.36319
		ATENDIYNFFSPLNPVr	2			0		0	3.34835e-05	3.35345	0
P31946	14-3-3 protein beta/alpha			3	4		1.29341
		QTTVSNSQQAYQEAFEISK	2			0		0	2.63026e-14	6.06972	0
		EKIEAELQDIcNDVLELLDK	3			0		0	6.51731e-10	5.75749	0
		QTTVSNSQQAYQEAFEISk	2			0		0	4.95252e-09	4.9542	0
		DSTLIMQLLr	2			0		0	5.44362e-06	3.25418	0
		DSTLIMQLLR	1			0		0	3.24099e-06	3.2442	0
		TAFDEAIAELDTLNEESYk	2			0		0	3.41226e-05	2.86374	0
		EkIEAELQDIcNDVLELLDk	3			0		0.006306	0.119078	3.64302	0
P18669	Phphoglycerate mutase 1			5	5		1.25182
		YADLTEDQLPScESLk	2			0		0	7.69825e-10	4.8125	0
		YADLTEDQLPScESLkDTIAr	2			0		0	3.99295e-07	4.62658	0
		TLWTVLDAIDQmWLPVVr	3			0		0	0.00103155	3.58501	0
		SYDVPPPPMEPDHPFYSNISK	2			0		0	0.000145709	2.58715	0
		YADLTEDQLPScESLK	2			0		0	0.000182281	2.02392	0
		HLEGLSEEAIMELNLPTGIPIVYELDK	3			0		0.009405	0.173028	2.60294	0
P42704	Leucine-rich PPR motif-containing protein, mitochondrial			1	1		1.24922
		LANQFAIYKPVTDFFLQLVDAGK	3			0		0.002176	0.0608644	2.44525	0
E7EV89	Lysine-specific demethylase 5A (Fragment)			1	1		1.24288
		MAADPECLDVGLAAMVck	2			0		0	0.00153924	3.14224	0
Q14974	Importin subunit beta-1			4	4		1.24158
		GALQYLVPILTQTLTk	3			0		0	2.25314e-09	3.6539	0
		mELITILEK	2			0		0	0.00164105	3.49785	0
		IQFNDLQSLLcATLQNVLr	3			0		0	7.50678e-06	3.44745	0
		SSAYESLMEIVk	2			0		0.000593	0.0064431	2.21299	0
P30086	Phphatidylethanolamine-binding protein 1			2	2		1.20491
		APVAGTcYQAEWDDYVPK	2			0		0	1.0238e-12	4.19829	0
		APVAGTcYQAEWDDYVPk	2			0		0	6.32359e-06	2.82823	0
		LYTLVLTDPDAPSr	2			0		0	0.00337408	2.03299	0
F5H823	Ras-related protein Rap-1b (Fragment)			1	1		1.19197
		INVNEIFYDLVR	2			0		0	4.70589e-06	3.24869	0
		INVNEIFYDLVr	2			0		0	8.46838e-07	3.03948	0
Q5T6W5	Heterogeneous nuclear ribonucleoprotein K			3	3		1.17275
		GSYGDLGGPIITTQVTIPK	2			0		0	1.01552e-08	5.25492	0
		IITITGTQDQIQNAQYLLQNSVK	2			0		0	2.99554e-09	5.14508	0
		GSYGDLGGPIITTQVTIPk	2			0		0	7.27595e-08	4.62027	0
		IILDLISESPIk	2			0		0	3.0722e-06	3.56439	0
		IITITGTQDQIQNAQYLLQNSVk	2			0		0	0.00282643	3.42667	0
		IILDLISESPIK	2			0		0.000593	0.00403489	2.58237	0
P61981	14-3-3 protein gamma			2	3		1.13043
		TAFDDAIAELDTLNEDSYK	2			0		0	2.77137e-14	4.37793	0
		ELEAVcQDVLSLLDNYLIk	2			0		0	3.19668e-08	4.01896	0
		DSTLIMQLLr	2			0		0	5.44362e-06	3.25418	0
		DSTLIMQLLR	1			0		0	3.24099e-06	3.2442	0
		TAFDDAIAELDTLNEDSYk	2			0		0	3.83526e-06	2.78687	0
		ELEAVcQDVLSLLDNYLIK	3			0		0.001676	0.0178104	2.98765	0
D6RBK0	Prohibitin (Fragment)			1	1		1.12971
		GVQDIVVGEGTHFLIPWVQKPIIFDcR	4			0		0.000593	0.00437467	2.73036	0
F8VZU9	Myin light polypeptide 6			3	3		1.12655
		DQGTYEDYVEGLr	2			0		0	1.58216e-11	4.50814	0
		VLDFEHFLPMLQTVAk	3			0		0	4.55396e-13	3.74055	0
		NkDQGTYEDYVEGLr	3			0		0	0.000159057	3.57368	0
		DQGTYEDYVEGLR	2			0		0	2.51041e-07	2.74273	0
		VLDFEHFLPMLQTVAK	3			0		0	4.15177e-06	2.71372	0
		VLDFEHFLPmLQTVAk	3			0		0.003762	0.0834708	2.42649	0
P68363	Tubulin alpha-1B chain			11	11		1.09185
		TIGGGDDSFNTFFSETGAGK	2			0		0	4.76314e-14	5.66597	0
		TIGGGDDSFNTFFSETGAGk	2			0		0	5.60334e-16	5.12577	0
		AYHEQLSVAEITNAcFEPANQMVk	3			0		0	7.90874e-10	4.89837	0
		FDGALNVDLTEFQTNLVPYPR	2			0		0	4.87314e-14	4.80451	0
		FDGALNVDLTEFQTNLVPYPr	2			0		0	7.15821e-14	4.75061	0
		IHFPLATYAPVISAEK	2			0		0	1.7122e-11	4.3636	0
		IHFPLATYAPVISAEk	3			0		0	2.68758e-11	4.22867	0
		AVFVDLEPTVIDEVr	2			0		0	7.99485e-15	4.22111	0
		AVFVDLEPTVIDEVR	2			0		0	1.90251e-15	4.20627	0
		SIQFVDWcPTGFk	2			0		0	9.5539e-07	4.04196	0
		AYHEQLSVAEITNAcFEPANQMVK	3			0		0	1.54749e-06	3.949	0
		LISQIVSSITASLr	2			0		0	1.00106e-11	3.94577	0
		LISQIVSSITASLR	2			0		0	1.967e-10	3.8593	0
		VGINYQPPTVVPGGDLAk	2			0		0	2.15939e-09	3.78619	0
		SIQFVDWcPTGFK	2			0		0	1.63333e-06	3.69803	0
		NLDIErPTYTNLNr	2			0		0	0.00340709	2.54063	0
		QLFHPEQLITGK	3			0		0	0.00118412	2.48324	0
		VGINYQPPTVVPGGDLAK	2			0		0	0.00213482	2.4664	0
		QLFHPEQLITGk	3			0		0	1.14228e-06	2.33056	0
		EIIDLVLDr	2			0		0	0.00241263	2.25889	0
		NLDIERPTYTNLNR	2			0		0	0.00084591	2.21042	0
		EIIDLVLDR	1			0		0	0.000873232	1.6768	0
P35268	60S ribomal protein L22			1	1		1.08385
		fTLDCTHPVEDGImDAANFEQFLQEr	3			0		0	2.14287e-06	5.32278	0
P35579	Myin-9			32	32		1.06415
		HSQAVEELAEQLEQTK	2			0		0	2.73804e-13	6.34512	0
		MQQNIQELEEQLEEEESAr	2			0		0	2.13178e-12	6.18696	0
		kLEGDSTDLSDQIAELQAQIAELk	2			0		0	2.58498e-14	6.0479	0
		IAQLEEELEEEQGNTELINDr	2			0		0	4.28246e-12	5.93699	0
		LQLQEQLQAETELcAEAEELr	2			0		0	8.38619e-16	5.93547	0
		DFSALESQLQDTQELLQEENr	2			0		0	8.38285e-10	5.88052	0
		DFSALESQLQDTQELLQEENR	2			0		0	8.88244e-09	5.62292	0
		LQLQEQLQAETELcAEAEELR	2			0		0	2.87387e-13	5.55145	0
		DLGEELEALKTELEDTLDSTAAQQELR	2			0		0	1.72886e-07	5.4688	0
		IAQLEEELEEEQGNTELINDR	2			0		0	3.91774e-13	5.41073	0
		ANLQIDQINTDLNLEr	2			0		0	7.05663e-14	5.3499	0
		TQLEELEDELQATEDAk	2			0		0	9.79976e-14	5.33538	0
		DLGEELEALkTELEDTLDSTAAQQELr	2			0		0	9.33314e-08	5.21855	0
		SMEAEMIQLQEELAAAEr	2			0		0	5.45003e-08	5.16918	0
		HSQAVEELAEQLEQTk	2			0		0	2.08981e-12	5.01691	0
		HSQAVEELAEQLEQTKR	3			0		0	3.40675e-09	4.9331	0
		IAQLEEQLDNETK	2			0		0	2.23951e-10	4.90888	0
		IAQLEEQLDNETk	2			0		0	4.62932e-11	4.90124	0
		NFINNPLAQADWAAk	2			0		0	2.38787e-10	4.75475	0
		ANLQIDQINTDLNLER	2			0		0	9.12696e-12	4.62784	0
		LQQELDDLLVDLDHQr	2			0		0	2.02991e-13	4.61598	0
		LEGDSTDLSDQIAELQAQIAELk	2			0		0	2.87422e-11	4.59939	0
		kQELEEIcHDLEAr	3			0		0	7.79952e-08	4.5529	0
		IrELESQISELQEDLESEr	2			0		0	1.98786e-09	4.54947	0
		LQQELDDLLVDLDHQR	2			0		0	1.97486e-13	4.54019	0
		QLLQANPILEAFGNAK	2			0		0	3.52578e-11	4.41105	0
		SMEAEMIQLQEELAAAER	2			0		0	9.82775e-09	4.37698	0
		IAEFTTNLTEEEEK	2			0		0	6.39841e-14	4.35476	0
		VEDMAELTcLNEASVLHNLk	3			0		0	4.23634e-06	4.26595	0
		KQELEEIcHDLEAR	3			0		0	6.27212e-08	4.1808	0
		VISGVLQLGNIVFk	2			0		0	1.02541e-10	4.1118	0
		MQQNIQELEEQLEEEESAR	2			0		0	1.20246e-08	4.05549	0
		IAEFTTNLTEEEEk	2			0		0	1.6796e-12	4.02927	0
		FLSNGHVTIPGQQDkDMFQETMEAMr	3			0		0	0.00017897	4.02061	0
		NFINNPLAQADWAAK	2			0		0	2.67094e-08	3.96296	0
		HEMPPHIYAITDTAYR	3			0		0	0.0015159	3.84935	0
		TELEDTLDSTAAQQELr	2			0		0	1.99811e-11	3.84653	0
		IIGLDQVAGMSETALPGAFK	2			0		0	0.000273588	3.83988	0
		VEDMAELTcLNEASVLHNLK	3			0		0	0.00279505	3.82884	0
		TQLEELEDELQATEDAK	2			0		0	6.0078e-11	3.79829	0
		VISGVLQLGNIVFK	2			0		0	1.68609e-09	3.74872	0
		NMDPLNDNIATLLHQSSDK	2			0		0	3.99908e-09	3.66068	0
		IIGLDQVAGMSETALPGAFk	3			0		0	2.38915e-10	3.4962	0
		LTEMETLQSQLMAEk	2			0		0	7.5295e-10	3.31539	0
		IMGIPEEEQMGLLR	2			0		0	2.16001e-09	3.21412	0
		NLPIYSEEIVEMYk	2			0		0	3.09211e-11	3.08951	0
		QLLQANPILEAFGNAk	2			0		0	1.14695e-07	2.99644	0
		LTEMETLQSQLMAEK	2			0		0	0.000113086	2.96417	0
		VSHLLGINVTDFTr	3			0		0	7.91881e-05	2.90351	0
		ELESQISELQEDLESER	2			0		0	2.48624e-09	2.89386	0
		ELESQISELQEDLESEr	2			0		0	3.46158e-07	2.80436	0
		LDPHLVLDQLR	3			0		0	0.000242392	2.51442	0
		IMGIPEEEQMGLLr	2			0		0	3.243e-07	2.41571	0
F8WCJ1	Eukaryotic translation initiation factor 5A-2			2	2		1.05216
		KYEDIcPSTHNMDVPNIK	3			0		0	0.0007422	3.96005	0
		kYEDIcPSTHNMDVPNIk	3			0		0	5.6444e-09	3.53529	0
		VHLVGIDIFTGK	3			0		0	3.95603e-05	3.19627	0
		VHLVGIDIFTGk	3			0		0	0.00230684	3.19551	0
P13639	Elongation factor 2			13	13		1.02236
		ArPFPDGLAEDIDkGEVSAr	3			0		0	1.51078e-11	6.43833	0
		IWcFGPDGTGPNILTDITk	2			0		0	1.66987e-13	4.95131	0
		ARPFPDGLAEDIDKGEVSAR	3			0		0	1.98381e-11	4.81486	0
		LmEPIYLVEIQcPEQVVGGIYGVLNR	2			0		0	3.08497e-07	4.76012	0
		ETVSEESNVLcLSK	2			0		0	4.56868e-10	4.66987	0
		LMEPIYLVEIQcPEQVVGGIYGVLNR	2			0		0	1.34188e-06	4.62705	0
		LmEPIYLVEIQcPEQVVGGIYGVLNr	2			0		0	2.17193e-10	4.59073	0
		YVEPIEDVPcGNIVGLVGVDQFLVk	2			0		0	1.49141e-07	4.56039	0
		ETVSEESNVLcLSk	2			0		0	1.17045e-08	4.44862	0
		YVEPIEDVPcGNIVGLVGVDQFLVK	2			0		0	5.80204e-10	4.24003	0
		AYLPVNESFGFTADLr	2			0		0	5.03338e-14	4.10543	0
		SNTGGQAFPQcVFDHWQILPGDPFDNSSRPSQVVAETR	4			0		0	8.03222e-07	3.91692	0
		TFcQLILDPIFk	2			0		0	1.75545e-10	3.80476	0
		cELLYEGPPDDEAAMGIK	2			0		0	7.71478e-08	3.58329	0
		EGIPALDNFLDKL	2			0		0	4.44795e-05	3.45724	0
		WLPAGDALLQMITIHLPSPVTAQk	3			0		0	1.20675e-05	3.12065	0
		EGIPALDNFLDkL	2			0		0	1.58901e-05	3.04717	0
		cELLYEGPPDDEAAMGIk	2			0		0	9.51977e-06	3.00063	0
		LMEPIYLVEIQcPEQVVGGIYGVLNr	3			0		0	2.41303e-08	2.90193	0
		WLPAGDALLQMITIHLPSPVTAQK	3			0		0	0.00352395	2.77897	0
		TFcQLILDPIFK	2			0		0	4.5338e-06	2.34922	0
		cLYASVLTAQPr	2			0		0.000331	0.00373841	3.46049	0
		cLYASVLTAQPR	2			0		0.000593	0.00570629	3.39485	0
		rWLPAGDALLQMITIHLPSPVTAQk	4			0		0.001146	0.0155009	2.62956	0
		IWcFGPDGTGPNILTDITK	2			0		0.002176	0.0626792	2.67266	0
		AYLPVNESFGFTADLR	2			0		0.003507	0.0808768	2.15593	0
D6RE99	Histidine triad nucleotide-binding protein 1			1	1		1.01135
		cLAFHDISPQAPTHFLVIPK	4			0		0	0.000384857	3.49944	0
		cLAFHDISPQAPTHFLVIPk	4			0		0	6.28191e-08	3.34634	0
P08758	Annexin A5			4	4		1.00031
		GLGTDEESILTLLTSr	2			0		0	3.57042e-11	4.46388	0
		GLGTDEESILTLLTSR	2			0		0	5.53455e-06	3.54018	0
		GTVTDFPGFDEr	2			0		0	0.00293645	2.72738	0
		DLLDDLkSELTGk	2			0		0	0.00315063	2.31247	0
		NFATSLYSMIk	2			0		0.000593	0.00408632	2.66192	0
		DLLDDLKSELTGK	2			0		0.000864	0.0124795	2.36573	0
B4DP11	Prtaglandin E synthase 3			2	3		-1.02696
		LNWLSVDFNNWK	2			0		0	3.61383e-07	3.02649	0
		HLNEIDLFHcIDPNDSK	3			0		0	4.16851e-08	2.97819	0
		RDYVFIEFcVEDSKDVNVNFEk	3			0.0941				2.30993	0
P60709	Actin, cytoplasmic 1			7	13		-1.0426
		LcYVALDFEQEMATAASSSSLEk	2			0		0	2.46891e-13	6.867	0
		kDLYANTVLSGGTTMYPGIADr	2			0		0	5.5043e-14	6.59263	0
		LcYVALDFEQEMATAASSSSLEK	2			0		0	1.48732e-13	6.19371	0
		DLYANTVLSGGTTmYPGIADr	2			0		0	7.83093e-16	6.04038	0
		LcYVALDFEQEmATAASSSSLEk	2			0		0	1.97207e-12	5.71946	0
		LcYVALDFEQEmATAASSSSLEK	2			0		0	4.71049e-13	5.63914	0
		DLYANTVLSGGTTMYPGIADr	2			0		0	3.04704e-16	5.58201	0
		DLYANTVLSGGTTmYPGIADR	2			0		0	3.85792e-16	5.37155	0
		SYELPDGQVITIGNEr	2			0		0	7.31708e-15	5.17398	0
		cPEALFQPSFLGMEScGIHETTFNSIMk	3			0		0	7.60566e-11	5.15861	0
		SYELPDGQVITIGNER	2			0		0	1.19784e-12	5.13981	0
		DLYANTVLSGGTTMYPGIADR	2			0		0	2.34337e-14	5.11711	0
		KDLYANTVLSGGTTMYPGIADR	2			0		0	3.76072e-13	5.04064	0
		YPIEHGIVTNWDDMEk	2			0		0	3.3863e-12	4.75905	0
		cPEALFQPSFLGMEScGIHETTFNSIMK	3			0		0	3.11411e-13	4.73537	0
		cPEALFQPSFLGMEScGIHETTFNSImK	3			0		0	8.33339e-07	4.42898	0
		lCYVALDFEQEmATAASSSSLEK	3			0		0	3.34471e-06	4.13142	0
		VAPEEHPVLLTEAPLNPk	2			0		0	2.28512e-09	4.02327	0
		VAPEEHPVLLTEAPLNPK	2			0		0	4.36101e-09	3.94342	0
		IWHHTFYNELR	3			0		0	2.81992e-09	3.90147	0
		lCYVALDFEQEmATAASSSSLEk	2			0		0	0.00262554	3.75079	0
		cPEALFQPSFLGmEScGIHETTFNSIMk	3			0		0	1.65149e-06	3.74879	0
		kDLYANTVLSGGTTmYPGIADr	3			0		0	2.91396e-05	3.74	0
		TTGIVMDSGDGVTHTVPIYEGYALPHAILr	4			0		0	1.12279e-06	3.71791	0
		IWHHTFYNELr	3			0		0	1.08504e-09	3.62228	0
		TTGIVmDSGDGVTHTVPIYEGYALPHAILr	4			0		0	1.11191e-06	3.53498	0
		cPEALFQPSFLGmEScGIHETTFNSImk	3			0		0	2.36005e-05	3.43728	0
		DSYVGDEAQSk	2			0		0	1.32941e-05	2.97526	0
		TTGIVMDSGDGVTHTVPIYEGYALPHAILR	4			0		0	0.00285893	2.79277	0
		AGFAGDDAPr	2			0		0	6.00816e-06	2.67899	0
		DLTDYLmk	1			0		0	0.000144778	2.36197	0
		DLTDYLMk	2			0		0	0.00259787	2.238	0
		DLTDYLmK	1			0		0	0.000976346	1.89882	0
		TTGIVmDSGDGVTHTVPIYEGYALPHAILR	4			0		0.000593	0.00546576	3.05849	0
		DLTDYLMK	1			0		0.000593	0.00692134	2.46526	0
		cPEALFQPSFLGmEScGIHETTFNSIMK	3			0		0.002441	0.071944	2.46753	0
		eIVrDIkEkLCYVALDFEQEmATAASSSSLEk	3			0		0.376675	1	2.9141	0
P07355	Annexin A2			13	13		-1.05162
		GDLENAFLNLVQcIQNkPLYFADr	3			0		0	1.88118e-13	5.48802	0
		TDLEKDIISDTSGDFRK	3			0		0	3.59409e-07	5.38992	0
		AEDGSVIDYELIDQDAr	2			0		0	3.18176e-12	5.35743	0
		GLGTDEDSLIEIIcSR	2			0		0	3.43956e-10	5.21125	0
		rAEDGSVIDYELIDQDAr	2			0		0	4.70682e-12	5.12307	0
		AEDGSVIDYELIDQDAR	2			0		0	6.97337e-12	5.11786	0
		TDLEKDIISDTSGDFR	2			0		0	1.67664e-12	4.9592	0
		SALSGHLETVILGLLK	3			0		0	4.66154e-05	4.79025	0
		GLGTDEDSLIEIIcSr	2			0		0	1.86423e-09	4.73957	0
		RAEDGSVIDYELIDQDAR	2			0		0	7.68139e-08	4.64069	0
		GDLENAFLNLVQcIQNKPLYFADR	3			0		0	4.50115e-13	4.52273	0
		SALSGHLETVILGLLk	3			0		0	3.67065e-11	4.51979	0
		SYSPYDMLESIR	2			0		0	3.05848e-06	3.92029	0
		SLYYYIQQDTk	2			0		0	1.09555e-05	3.63371	0
		DALNIETAIk	2			0		0	0.000326942	3.4043	0
		SYSPYDMLESIr	2			0		0	3.56462e-07	3.10573	0
		DALNIETAIK	2			0		0	6.24692e-05	3.07794	0
		GVDEVTIVNILTNr	3			0		0	2.3937e-05	3.05568	0
		GVDEVTIVNILTNR	3			0		0	1.89854e-06	2.90722	0
		DIISDTSGDFr	1			0		0	9.14011e-07	2.8069	0
		SLYYYIQQDTK	2			0		0	2.13739e-05	2.77509	0
		DIISDTSGDFR	1			0		0	2.42725e-05	2.63225	0
		ALLYLcGGDD	1			0		0	0.00296647	2.42173	0
P62258	14-3-3 protein epsilon			3	4		-1.05431
		AAFDDAIAELDTLSEESYk	2			0		0	4.28027e-16	5.80579	0
		DSTLIMQLLr	2			0		0	5.44362e-06	3.25418	0
		DSTLIMQLLR	1			0		0	3.24099e-06	3.2442	0
		LIccDILDVLDk	2			0		0	6.52655e-05	2.03421	0
		mDDREDLVYQAK	2			0		0.000593	0.00493649	2.6497	0
		mDDrEDLVYQAk	2			0		0.000864	0.0128387	2.86238	0
P68371	Tubulin beta-4B chain			3	13		-1.05518
		SGPFGQIFRPDNFVFGQSGAGNNWAK	3			0		0	1.84313e-16	7.77379	0
		GHYTEGAELVDSVLDVVr	2			0		0	4.40621e-16	6.42568	0
		SGPFGQIFrPDNFVFGQSGAGNNWAk	2			0		0	1.58391e-14	5.90343	0
		LTTPTYGDLNHLVSATMSGVTTcLr	3			0		0	1.4357e-08	5.7471	0
		GHYTEGAELVDSVLDVVR	2			0		0	1.84613e-14	4.75865	0
		LTTPTYGDLNHLVSATmSGVTTcLr	3			0		0	4.84216e-08	4.52829	0
		NSSYFVEWIPNNVk	2			0		0	1.83838e-10	4.21545	0
		LTTPTYGDLNHLVSATMSGVTTcLR	3			0		0	0.000518457	4.11229	0
		IMNTFSVVPSPk	2			0		0	5.40917e-09	4.04183	0
		EAEScDcLQGFQLTHSLGGGTGSGMGTLLISk	3			0		0	7.02736e-06	4.02458	0
		IMNTFSVVPSPK	2			0		0	5.44066e-07	3.71544	0
		ALTVPELTQQMFDAk	2			0		0	3.04668e-10	3.54246	0
		LHFFMPGFAPLTSR	3			0		0	1.64097e-07	3.45188	0
		LAVNMVPFPR	2			0		0	4.19004e-08	3.42206	0
		FWEVISDEHGIDPTGTYHGDSDLQLEr	3			0		0	4.17241e-05	3.41877	0
		LHFFMPGFAPLTSr	2			0		0	4.83164e-08	3.41358	0
		NSSYFVEWIPNNVK	2			0		0	1.97039e-06	3.26275	0
		AVLVDLEPGTMDSVR	2			0		0	2.32976e-06	3.11619	0
		ISEQFTAMFr	2			0		0	3.20734e-09	2.89456	0
		ISEQFTAMFR	2			0		0	5.35247e-06	2.62104	0
		LTTPTYGDLNHLVSATmSGVTTcLR	3			0		0	0.0011297	2.53297	0
		AVLVDLEPGTMDSVr	2			0		0	5.71556e-08	2.46299	0
		ALTVPELTQQmFDAk	2			0		0	0.000661622	2.36706	0
		YLTVAAVFr	2			0		0	0.00165086	2.22077	0
		YLTVAAVFR	1			0		0	9.96844e-05	1.61178	0
		LAVNMVPFPr	2			0		0.000593	0.00605816	2.2011	0
F8VY02	Endoplasmic reticulum resident protein 29			3	3		-1.05813
		GQGVYLGMPGcLPVYDALAGEFIR	2			0		0	1.40978e-06	3.82242	0
		GQGVYLGMPGcLPVYDALAGEFIr	2			0		0	4.94545e-06	3.57566	0
		ILDQGEDFPASEMTr	2			0		0	1.5576e-07	3.01723	0
		DGDFENPVPYTGAVK	2			0		0.000864	0.0117364	2.14702	0
H0YEL7	Acetyl-CoA acetyltransferase, mitochondrial (Fragment)			1	1		-1.0773
		EAYMGNVLQGGEGQAPTR	2			0		0	4.83123e-10	3.10372	0
F5H793	L-lactate dehydrogenase B chain (Fragment)			2	2		-1.08375
		LIAPVAEEEATVPNNk	2			0		0	9.42142e-10	4.1802	0
		LIAPVAEEEATVPNNK	2			0		0	1.12106e-06	3.20544	0
		SLADELALVDVLEDK	2			0		0.001676	0.0223288	2.35988	0
B7Z7A9	Phphoglycerate kinase			7	7		-1.0923
		VLNNMEIGTSLFDEEGAk	2			0		0	2.19435e-12	4.66661	0
		AcANPAAGSVILLENLR	2			0		0	3.96441e-12	3.5217	0
		VLNNMEIGTSLFDEEGAK	2			0		0	5.54542e-08	3.42995	0
		ITLPVDFVTADKFDENAK	2			0		0	2.64683e-06	3.3882	0
		QIVWNGPVGVFEWEAFAr	2			0		0	5.03313e-07	3.25773	0
		ALESPERPFLAILGGAK	3			0		0	7.24973e-05	3.19555	0
		ALESPErPFLAILGGAk	3			0		0	3.1505e-08	2.91189	0
		LGDVYVNDAFGTAHr	3			0		0	1.58758e-06	2.83363	0
		ITLPVDFVTADkFDENAk	2			0		0.000593	0.00613892	2.58819	0
		VLPGVDALSNI	2			0		0.001676	0.0214239	2.14093	0
P13693	Translationally-controlled tumor protein			1	1		-1.10171
		DLISHDEMFSDIYK	2			0		0	6.14874e-10	3.8672	0
		DLISHDEMFSDIYk	2			0		0	4.35656e-10	2.73341	0
P14174	Macrophage migration inhibitory factor			1	1		-1.12032
		LLcGLLAEr	2			0		0	1.56892e-06	2.81771	0
		LLcGLLAER	2			0		0	3.07173e-05	2.57116	0
P29966	Myristoylated alanine-rich C-kinase substrate			1	1		-1.15263
		EAPAEGEAAEPGSPTAAEGEAASAASSTSSPK	2			0		0	8.05102e-13	5.18829	0
		EAPAEGEAAEPGSPTAAEGEAASAASSTSSPk	2			0		0	2.01247e-12	5.04881	0
P68032	Actin, alpha cardiac muscle 1			1	6		-1.15474
		SYELPDGQVITIGNEr	2			0		0	7.31708e-15	5.17398	0
		SYELPDGQVITIGNER	2			0		0	1.19784e-12	5.13981	0
		YPIEHGIITNWDDMEk	3			0		0	1.13075e-05	4.87242	0
		IWHHTFYNELR	3			0		0	2.81992e-09	3.90147	0
		YPIEHGIITNWDDMEK	2			0		0	4.21772e-06	3.69717	0
		IWHHTFYNELr	3			0		0	1.08504e-09	3.62228	0
		YPIEHGIITNWDDmEK	2			0		0	0.000423257	3.36746	0
		DSYVGDEAQSk	2			0		0	1.32941e-05	2.97526	0
		YPIEHGIITNWDDmEk	3			0		0	0.000906989	2.79562	0
		AGFAGDDAPr	2			0		0	6.00816e-06	2.67899	0
		DLTDYLmk	1			0		0	0.000144778	2.36197	0
		DLTDYLMk	2			0		0	0.00259787	2.238	0
		DLTDYLmK	1			0		0	0.000976346	1.89882	0
		DLTDYLMK	1			0		0.000593	0.00692134	2.46526	0
P68104	Elongation factor 1-alpha 1			8	8		-1.1581
		NMITGTSQADcAVLIVAAGVGEFEAGISK	3			0		0	3.30021e-11	6.05762	0
		NMITGTSQADcAVLIVAAGVGEFEAGISk	3			0		0	7.7826e-16	6.04383	0
		VETGVLkPGMVVTFAPVNVTTEVk	2			0		0	7.92581e-15	5.53797	0
		SGDAAIVDMVPGKPMcVESFSDYPPLGR	3			0		0	4.05138e-12	5.08087	0
		IGYNPDTVAFVPISGWNGDNmLEPSANMPWFk	3			0		0	1.28997e-06	4.99483	0
		IGYNPDTVAFVPISGWNGDNMLEPSANmPWFK	2			0		0	4.89467e-07	4.80486	0
		kDGNASGTTLLEALDcILPPTrPTDkPLr	4			0		0	1.46178e-07	4.8005	0
		SGDAAIVDmVPGKPMcVESFSDYPPLGR	3			0		0	1.43229e-09	4.75859	0
		NDPPMEAAGFTAQVIILNHPGQISAGYAPVLDcHTAHIAcK	5			0		0	2.31853e-06	4.61604	0
		IGYNPDTVAFVPISGWNGDNMLEPSANMPWFK	2			0		0	1.58459e-07	4.60058	0
		THINIVVIGHVDSGk	3			0		0	3.96608e-10	4.3835	0
		VETGVLkPGmVVTFAPVNVTTEVk	3			0		0	1.20564e-06	4.32021	0
		SGDAAIVDMVPGkPMcVESFSDYPPLGr	3			0		0	5.95092e-07	4.25309	0
		THINIVVIGHVDSGK	3			0		0	1.02672e-09	4.19488	0
		NDPPMEAAGFTAQVIILNHPGQISAGYAPVLDcHTAHIAck	4			0		0	2.79121e-08	4.17114	0
		VETGVLKPGMVVTFAPVNVTTEVK	2			0		0	1.03787e-05	3.85718	0
		DGNASGTTLLEALDcILPPTrPTDkPLr	5			0		0	0.000595721	3.80986	0
		KDGNASGTTLLEALDcILPPTRPTDKPLR	4			0		0	9.89343e-05	3.65376	0
		DGNASGTTLLEALDcILPPTRPTDKPLR	3			0		0	6.9041e-07	3.1812	0
		VETGVLKPGmVVTFAPVNVTTEVK	3			0		0.000331	0.003914	3.70191	0
		SGDAAIVDmVPGkPMcVESFSDYPPLGr	3			0		0.001427	0.0169695	2.30347	0
P00338	L-lactate dehydrogenase A chain			6	6		-1.19377
		LLIVSNPVDILTYVAWK	2			0		0	2.29998e-11	4.14039	0
		GEMMDLQHGSLFLr	2			0		0	7.917e-11	3.97173	0
		LLIVSNPVDILTYVAWk	2			0		0	1.79862e-08	3.96761	0
		DQLIYNLLk	1			0		0	0.000137449	2.89351	0
		GEMMDLQHGSLFLR	2			0		0	5.83268e-09	2.70315	0
		LGVHPLScHGWVLGEHGDSSVPVWSGMNVAGVSLK	4			0.0149		0.000593	0.00436266	2.64739	0
		DQLIYNLLK	2			0		0.001935	0.0430476	2.23724	0
		FIIPNVVk	2			0		0.013758	0.328921	2.01974	0
		GLYGIKDDVFLSVPcILGQNGISDLVK	3			0		0.044943	0.749182	2.26093	0
Q15181	Inorganic pyrophphatase			1	1		-1.22626
		GIScMNTTLSESPFk	2			0		0	1.24888e-07	2.84471	0
F5H0T1	Stress-induced-phphoprotein 1			3	3		-1.25048
		ALSVGNIDDALQcYSEAIK	2			0		0	2.15896e-13	4.33218	0
		AMADPEVQQIMSDPAMr	2			0		0	7.34177e-10	3.88341	0
		LAYINPDLALEEK	2			0		0.000593	0.00620041	2.25392	0
Q15417	Calponin-3			3	3		-1.26092
		VNESSLNWPQLENIGNFIK	2			0		0	6.22751e-05	3.88305	0
		NWIEEVTGMSIGPNFQLGLk	2			0		0	6.74178e-08	3.5732	0
		DGIILcELINk	2			0		0	0.000583458	2.71136	0
C9JRL4	Malate dehydrogenase, cytoplasmic (Fragment)			1	1		-1.2783
		VIVVGNPANTNcLTASk	2			0		0	3.71756e-12	4.31819	0
		VIVVGNPANTNcLTASK	2			0		0	8.02173e-16	4.22237	0
F8W904	Exportin-2			3	4		-1.29246
		FLESVEGNQNYPLLLLTLLEK	2			0		0	5.01776e-10	4.23769	0
		HGITQANELVNLTEFFVNHILPDLK	3			0		0	7.37048e-10	4.08982	0
		SFSLLQEAIIPYIPTLITQLTQk	3			0		0	0.00283369	3.15695	0
		GSNTIASAAADKIPGLLGVFQK	3			0		0.108964	1	2.59244	0
P08238	Heat shock protein HSP 90-beta			8	12		-1.31628
		GFEVVYMTEPIDEYcVQQLk	2			0		0	3.06494e-13	5.73029	0
		LGLGIDEDEVAAEEPNAAVPDEIPPLEGDEDASr	2			0		0	4.8358e-12	5.48165	0
		NPDDITQEEYGEFYK	2			0		0	4.32174e-11	5.35326	0
		NPDDITQEEYGEFYk	2			0		0	4.46645e-12	5.13688	0
		LVSSPccIVTSTYGWTANMER	2			0		0	2.73448e-11	4.62245	0
		GFEVVYMTEPIDEYcVQQLK	2			0		0	4.97682e-05	4.40841	0
		YHTSQSGDEMTSLSEYVSr	3			0		0	1.11134e-08	4.23311	0
		TLTLVDTGIGMTK	2			0		0	3.56696e-10	4.21562	0
		HSQFIGYPITLYLEk	2			0		0	2.71371e-11	3.99842	0
		GVVDSEDLPLNISR	2			0		0	4.14136e-08	3.85027	0
		LVSSPccIVTSTYGWTANMEr	2			0		0	7.53832e-07	3.80725	0
		HLEINPDHPIVETLr	2			0		0	1.06823e-06	3.73147	0
		GVVDSEDLPLNISr	2			0		0	1.98354e-07	3.65445	0
		HLEINPDHPIVETLR	3			0		0	0.000156249	3.5963	0
		TLTLVDTGIGMTk	2			0		0	2.89402e-08	3.46795	0
		VFImDScDELIPEYLNFIR	2			0		0	1.00278e-06	3.4388	0
		ADLINNLGTIAk	2			0		0	8.09589e-07	3.24801	0
		ADLINNLGTIAK	2			0		0	1.50589e-05	3.05102	0
		SLTNDWEDHLAVK	2			0		0	7.15709e-07	2.78779	0
B0AZS6	14-3-3 protein zeta/delta			4	5		-1.33553
		GIVDQSQQAYQEAFEISK	2			0		0	1.74339e-13	5.20367	0
		TAFDEAIAELDTLSEESYk	3			0		0	2.23125e-15	4.72854	0
		GIVDQSQQAYQEAFEISk	2			0		0	1.46154e-14	4.54359	0
		TAFDEAIAELDTLSEESYK	3			0		0	4.42046e-14	4.41822	0
		TAFDEAIAELDTLSEESYKDSTLImQLLR	3			0		0	4.13816e-10	3.83986	0
		DSTLIMQLLr	2			0		0	5.44362e-06	3.25418	0
		DSTLIMQLLR	1			0		0	3.24099e-06	3.2442	0
		DIcNDVLSLLEK	2			0		0	8.96956e-08	2.97244	0
		DIcNDVLSLLEk	2			0		0	0.000163526	2.96542	0
E9PH29	Thioredoxin-dependent peroxide reductase, mitochondrial			2	2		-1.40459
		AFQYVETHGEVcPANWTPDSPTIKPSPAASK	3			0		0	2.90439e-12	6.3385	0
		GLFIIDPNGVIk	2			0		0.000593	0.00850724	2.26871	0
B4DTM7	Uncharacterized protein			1	1		-1.43807
		AIPDLTAPVAAVQAAVSNLVR	3			0		0.006759	0.131404	2.77203	0
P60903	Protein S100-A10			1	1		-1.47065
		EFPGFLENQKDPLAVDK	2			0		0	9.27233e-10	4.42417	0
		EFPGFLENQkDPLAVDk	2			0		0.000593	0.0047148	3.18786	0
Q01995	Transgelin			3	3		-1.47889
		TDMFQTVDLFEGk	2			0		0	7.45201e-05	3.25185	0
		TLMALGSLAVTk	2			0		0	5.11651e-05	2.91731	0
		TDMFQTVDLFEGK	2			0		0	1.82212e-06	2.69955	0
		LVEWIIVQcGPDVGRPDR	3			0		0	2.39563e-06	2.34486	0
		TLMALGSLAVTK	2			0		0.000593	0.0070984	2.40526	0
P14314	Glucidase 2 subunit beta			1	1		-1.51375
		LGGSPTSLGTWGSWIGPDHDK	3			0		0	6.9001e-07	2.33287	0
F8VZY9	Keratin, type I cytkeletal 18			1	1		-1.51686
		GGMGSGGLATGIAGGLAGMGGIQNEk	2			0		0	8.65981e-13	4.40715	0
C9JYS8	Non-POU domain-containing octamer-binding protein (Fragment)			2	2		-1.57376
		FAQPGSFEYEYAMR	2			0		0	7.64755e-06	2.21859	0
		LFVGNLPPDITEEEMR	2			0		0.000593	0.00644602	2.27993	0
K7EJB9	Calreticulin (Fragment)			6	6		-1.57444
		ckDDEFTHLYTLIVrPDNTYEVk	4			0		0	4.58625e-07	6.23902	0
		IDNSQVESGSLEDDWDFLPPKK	2			0		0	7.30601e-09	5.57131	0
		KPEDWDEEMDGEWEPPVIQNPEYK	2			0		0	1.14413e-11	5.35472	0
		kPEDWDEEMDGEWEPPVIQNPEYk	2			0		0	1.35096e-12	5.25488	0
		cKDDEFTHLYTLIVRPDNTYEVK	4			0		0	7.41627e-08	5.24319	0
		IDNSQVESGSLEDDWDFLPPK	2			0		0	1.44272e-13	4.96862	0
		KPEDWDEEmDGEWEPPVIQNPEYK	3			0		0	5.7441e-07	4.66505	0
		IDDPTDSKPEDWDKPEHIPDPDAK	4			0		0	0.00167933	4.15017	0
		IDDPTDSkPEDWDkPEHIPDPDAk	3			0		0	0.000159945	3.5994	0
		EQFLDGDGWTSr	2			0		0	3.36358e-05	2.64884	0
		IDNSQVESGSLEDDWDFLPPkk	3			0		0	0.00216916	2.54043	0
		EQFLDGDGWTSR	2			0		0.000593	0.00403999	2.05484	0
B7Z254	Protein disulfide-isomerase A6			5	5		-1.64974
		GSFSEQGINEFLr	2			0		0	0.000593766	2.9729	0
		ALDLFSDNAPPPELLEIINEDIAK	2			0		0	0.00226426	2.87866	0
		TGEAIVDAALSALR	2			0		0	1.61895e-08	2.7985	0
		LAAVDATVNQVLASr	2			0		0	1.2347e-06	2.58335	0
		GSTAPVGGGAFPTIVER	2			0		0.002176	0.044943	2.11984	0
P60953	Cell division control protein 42 homolog			1	1		-1.6665
		NVFDEAILAALEPPEPk	3			0		0	9.84018e-10	4.36972	0
		NVFDEAILAALEPPEPK	2			0		0	0.00276439	2.38275	0
F8VVM2	Phphate carrier protein, mitochondrial			1	1		-2.21466
		LPRPPPPEMPESLK	3			0		0.000864	0.011838	2.66346	0
P09972	Fructe-bisphphate aldolase C			1	3		-2.24468
		GVVPLAGTDGETTTQGLDGLSEr	2			0		0	2.00062e-14	4.41669	0
		GVVPLAGTDGETTTQGLDGLSER	2			0		0	8.89991e-16	3.76304	0
		YASIcQQNGIVPIVEPEILPDGDHDLK	3			0		0.000864	0.00979507	3.29987	0
		YASIcQQNGIVPIVEPEILPDGDHDLkr	3			0		0.004019	0.0954214	2.96895	0
		YASIcQQNGIVPIVEPEILPDGDHDLKR	3			0		0.006547	0.1235	2.41234	0
B4DUR8	T-complex protein 1 subunit gamma			1	1		-2.27107
		NVLLDPQLVPGGGASEMAVAHALTEk	3			0.015		0	0.00237015	2.6209	0
Q01518	Adenylyl cyclase-associated protein 1			4	4		-2.48099
		VENQENVSNLVIEDTELk	2			0		0	9.88327e-11	4.28496	0
		LSDLLAPISEQIK	2			0		0	0.000170611	2.95031	0
		SSEMNVLIPTEGGDFNEFPVPEQFK	2			0		0	0.000487605	2.93482	0
		LSDLLAPISEQIk	2			0		0	4.88659e-09	2.91403	0
		SSEMNVLIPTEGGDFNEFPVPEQFk	2			0		0.000593	0.00435272	2.90867	0
		AGAAPYVQAFDSLLAGPVAEYLk	2			0		0.000593	0.00442299	2.22977	0
P04075	Fructe-bisphphate aldolase A			4	6		-2.6414
		GVVPLAGTNGETTTQGLDGLSEr	2			0		0	4.40506e-16	5.23556	0
		GVVPLAGTNGETTTQGLDGLSER	2			0		0	5.41951e-16	5.18155	0
		IGEHTPSALAIMENANVLAR	3			0		0	3.08153e-06	4.28971	0
		YTPSGQAGAAASESLFVSNHAY	2			0		0	8.30828e-16	4.20066	0
		TVPPAVTGITFLSGGQSEEEASINLNAINK	3			0		0	0.000195368	4.10009	0
		TVPPAVTGITFLSGGQSEEEASINLNAINk	3			0		0.000593	0.00465393	2.27234	0
		YASIcQQNGIVPIVEPEILPDGDHDLK	3			0		0.000864	0.00979507	3.29987	0
		YASIcQQNGIVPIVEPEILPDGDHDLkr	3			0		0.004019	0.0954214	2.96895	0
		YASIcQQNGIVPIVEPEILPDGDHDLKR	3			0		0.006547	0.1235	2.41234	0
E9PBF6	Lamin-B1			1	1		-3.19887
		SLEGDLEDLkDQIAQLEASLAAAk	3			0		0.019267	0.478485	3.60096	0
F8W7F7	Transmembrane emp24 domain-containing protein 4			1	1		-3.44063
		cFIEEIPDETMVIGNYr	2			0		0	0.00347195	2.8211	0
P62081	40S ribomal protein S7			3	3		-4.26958
		TLTAVHDAILEDLVFPSEIVGk	2			0		0	1.86588e-12	4.50144	0
		IVkPNGEkPDEFESGISQALLELEMNSDLk	4			0		0.000331	0.0037398	4.03447	0
		DVNFEFPEFQL	1			0		0.000593	0.00407485	2.43005	0
		TLTAVHDAILEDLVFPSEIVGK	2			0		0.010142	0.210246	2.32085	0
P14866	Heterogeneous nuclear ribonucleoprotein L			2	2		-4.60987
		SDALETLGFLNHYQMK	2			0		0	0.00107434	2.88751	0
		NDQDTWDYTNPNLSGQGDPGSNPNKR	3			0		0.000593	0.00831254	2.89406	0
H0YDT6	Eukaryotic translation initiation factor 3 subunit F (Fragment)			1	1		-6.21006
		IQDALSTVLQYAEDVLSGk	2			0		0	4.54756e-16	5.19918	0
		IQDALSTVLQYAEDVLSGK	2			0		0.000593	0.00399355	2.03944	0
E7EQR4	Ezrin			4	6		-6.56817
		SQEQLAAELAEYTAk	2			0		0	2.08128e-14	4.87244	0
		EGILSDEIYcPPETAVLLGSYAVQAK	2			0		0	5.0654e-11	4.33508	0
		FYPEDVAEELIQDITQk	3			0		0	4.16772e-10	4.12941	0
		SQEQLAAELAEYTAK	2			0		0	3.13085e-11	3.84953	0
		FYPEDVAEELIQDITQK	3			0		0	1.89053e-07	3.80395	0
		QLLTLSSELSQAr	2			0		0	5.65408e-08	2.83811	0
		APDFVFYAPR	2			0		0	4.8634e-05	2.41165	0
		IGFPWSEIr	2			0		0	1.44982e-07	2.38046	0
		IGFPWSEIR	2			0		0	0.00277961	2.32767	0
B8ZZ54	10 kDa heat shock protein, mitochondrial			1	1		-8.2484
		VVLDDKDYFLFR	2			0		0	3.0216e-05	2.6561	0
I3L3Q7	Complement component 1 Q subcomponent-binding protein, mitochondrial (Fragment)			2	2		-9.8832
		VEEQEPELTSTPNFVVEVIk	2			0		0	7.49958e-10	4.38033	0
		VEEQEPELTSTPNFVVEVIK	2			0		0	7.9147e-07	4.04978	0
		ALVLDcHYPEDEVGQEDEAESDIFSIR	3			0		0.026067	0.579961	2.40485	0
P38646	Stress-70 protein, mitochondrial			2	2		-12.074
		STNGDTFLGGEDFDQALLr	2			0		0	8.50785e-16	5.0203	0
		STNGDTFLGGEDFDQALLR	2			0		0	2.85132e-12	4.63325	0
		VINEPTAAALAYGLDK	2			0		0	2.19689e-10	3.36889	0
		VINEPTAAALAYGLDk	2			0		0	3.72415e-08	2.82045	0
I3L192	Basigin (Fragment)			1	1		-37.0953
		VDSDDQWGEYScVFLPEPMGTANIQLHGPPR	3			0		0	0.00139075	3.45226	0
H7C4J1	Actin-related protein 3C (Fragment)			1	1		-45.1865
		DITYFIQQLLR	2			0		0.000593	0.00442382	2.08415	0
O75531	Barrier-to-autointegration factor			1	1		-49.4544
		DFVAEPMGEKPVGSLAGIGEVLGK	2			0		0.000864	0.010272	2.76926	0
P30084	Enoyl-CoA hydratase, mitochondrial			1	1		-64.6672
		IcPVETLVEEAIQcAEK	3			0		0	4.09432e-08	4.60375	0
		IcPVETLVEEAIQcAEk	3			0		0	1.46788e-09	3.49683	0
P61204	ADP-ribylation factor 3			2	2		-88.2937
		LGEIVTTIPTIGFNVETVEYk	2			0		0	1.97519e-05	2.99238	0
		QDLPNAMNAAEITDK	2			0		0	0.00163254	2.32484	0
		LGEIVTTIPTIGFNVETVEYK	2			0		0	0.00312465	2.09275	0
H7BZ94	Protein disulfide-isomerase			4	4		-88.7983
		QFLQAAEAIDDIPFGITSNSDVFSk	2			0		0	9.59099e-16	4.95401	0
		IkPHLMSQELPEDWDkQPVk	4			0		0	1.08889e-07	4.08951	0
		HNQLPLVIEFTEQTAPK	2			0		0	6.77537e-12	3.94863	0
		HNQLPLVIEFTEQTAPk	2			0		0	5.6584e-08	3.81043	0
		QFLQAAEAIDDIPFGITSNSDVFSK	2			0		0	0.000144102	3.4963	0
		VDATEESDLAQQYGVR	2			0		0	0.000113778	2.49882	0
Q15056	Eukaryotic translation initiation factor 4H			1	1		84.5513
		ELPTEPPYTAYVGNLPFNTVQGDIDAIFK	3			0		0.00157	0.0130611	2.35812	0
E7EP94	Heat shock 70 kDa protein 1A/1B			2	2		68.0035
		ELEQVcNPIISGLYQGAGGPGPGGFGAQGPK	3			0		0	8.11182e-05	3.843	0
		EIAEAYLGYPVTNAVITVPAYFNDSQR	3			0		0.004074	0.0736905	2.63427	0
E9PH38	Serine/threonine-protein phphatase 2A 65 kDa regulatory subunit A alpha isoform			1	1		67.1303
		DNTIEHLLPLFLAQLK	3			0		0	9.85256e-06	3.83629	0
C9J9K3	40S ribomal protein SA (Fragment)			1	1		66.5983
		ADHQPLTEASYVNLPTIALcNTDSPLR	3			0		0	6.64059e-08	5.0991	0
Q13813	Spectrin alpha chain, non-erythrocytic 1			3	3		65.9332
		ALINADELASDVAGAEALLDR	3			0		0	3.25231e-09	4.14533	0
		IAALQAFADQLIAAGHYAk	3			0		0	4.05832e-05	2.78709	0
		ALINADELASDVAGAEALLDr	3			0		0	2.74585e-07	2.45704	0
		DVTGAEALLEr	2			0		0	2.39146e-05	2.29293	0
J3KR87	Clathrin heavy chain 2			1	2		63.6857
		VGYTPDWIFLLr	2			0		0.000829	0.0090681	2.3667	0
		gQCDLELIKVcNENSLFK	2			0		0.039668	0.782095	2.31157	0
Q96AG4	Leucine-rich repeat-containing protein 59			4	4		60.9474
		VTELQQQPLcTSVNTIYDNAVQGLR	2			0		0	1.9632e-09	4.9784	0
		DKLDGNELDLSLSDLNEVPVK	2			0		0	1.9574e-07	4.88771	0
		DkLDGNELDLSLSDLNEVPVk	2			0		0.000299	0.0051647	2.67088	0
		LVTLPVSFAQLK	2			0		0.000299	0.00491276	2.23666	0
		LVNLQHLDLLNNK	3			0		0.000575	0.00580445	2.85153	0
		LVTLPVSFAQLk	2			0		0.003157	0.0541005	2.26652	0
P23246	Splicing factor, proline- and glutamine-rich			2	2		45.8444
		DKLESEMEDAYHEHQANLLR	4			0		0	7.43569e-08	5.44736	0
		NLSPYVSNELLEEAFSQFGPIER	2			0		0	5.44968e-09	4.68696	0
		DkLESEMEDAYHEHQANLLr	4			0		0	2.96225e-09	4.65824	0
		NLSPYVSNELLEEAFSQFGPIEr	2			0		0	6.00647e-06	4.26586	0
P05386	60S acidic ribomal protein P1			1	1		34.9856
		ALANVNIGSLIcNVGAGGPAPAAGAAPAGGPAPSTAAAPAEEK	3			0		0	2.54509e-07	4.59085	0
F6USW4	F-actin-capping protein subunit beta (Fragment)			1	1		22.9523
		NLSDLIDLVPSLcEDLLSSVDQPLK	2			0		0	5.21356e-09	4.41713	0
Q13492	Phphatidylinitol-binding clathrin assembly protein			1	1		17.1191
		GDIPDLSQAPSSLLDALEQHLASLEGK	3			0		0.00495	0.103107	2.57182	0
P09382	Galectin-1			2	2		11.6547
		EAVFPFQPGSVAEVcITFDQANLTVk	2			0		0	4.54518e-10	4.3258	0
		LNLEAINYMAADGDFK	2			0		0.000299	0.00337048	2.14562	0
B4DFK6	Calponin-3			3	3		9.87796
		VNESSLNWPQLENIGNFIK	2			0		0	3.10051e-06	4.30017	0
		DGIILcELINk	2			0		0	0.000680864	2.32729	0
		LTLQPVDNSTISLQMGTNK	2			0		0	0.00136754	2.16006	0
		VNESSLNWPQLENIGNFIk	2			0		0.000575	0.00664395	2.98409	0
P48643	T-complex protein 1 subunit epsilon			1	2		6.29943
		AFADALEVIPMALSENSGMNPIQTMTEVR	3			0		0	0.0010841	3.79014	0
		sHImAAKAVANTmrTSLGPNGLDK	3			0		0.682297	1	2.32482	0
P23284	Peptidyl-prolyl cis-trans isomerase B			2	2		5.12969
		DTNGSQFFITTVk	2			0		0	3.42488e-08	3.95626	0
		DTNGSQFFITTVK	2			0		0	7.46503e-07	3.55059	0
		TVDNFVALATGEk	2			0		0	3.42173e-09	3.02914	0
		TVDNFVALATGEK	2			0		0	0.000643193	2.53701	0
P46940	Ras GTPase-activating-like protein IQGAP1			3	3		4.924
		IGGILANELSVDEAALHAAVIAINEAIDrr	4			0		0	5.61959e-08	4.39101	0
		IGGILANELSVDEAALHAAVIAINEAIDRR	4			0		0	7.06688e-05	3.8554	0
		IGGILANELSVDEAALHAAVIAINEAIDR	4			0		0	0.000160074	2.97324	0
		SPDVGLYGVIPEcGETYHSDLAEAk	3			0		0	0.000334868	2.66579	0
Q15365	Poly(rC)-binding protein 1			1	2		3.89822
		ESTGAQVQVAGDMLPNSTEr	2			0		0	1.61922e-09	4.12114	0
		VMTIPYQPMPASSPVIcAGGQDr	2			0		0	5.56428e-10	3.6175	0
H0Y875	Calumenin (Fragment)			1	2		3.72889
		DWILPSDYDHAEAEAr	2			0		0	0.000246493	2.8649	0
		EEIVDkYDLFVGSQATDFGEALVr	3			0		0.140634	1	2.46569	0
G3V1A4	Cofilin 1 (Non-muscle), isoform CRA_a			4	5		2.83779
		NIILEEGKEILVGDVGQTVDDPYATFVK	3			0		0	1.82093e-14	8.42593	0
		NIILEEGkEILVGDVGQTVDDPYATFVk	3			0		0	5.42056e-08	7.47366	0
		EILVGDVGQTVDDPYATFVK	2			0		0	6.13916e-15	6.02514	0
		EILVGDVGQTVDDPYATFVk	2			0		0	9.2898e-13	5.15851	0
		KEDLVFIFWAPESAPLK	2			0		0	0.000737712	4.26435	0
		kEDLVFIFWAPESAPLk	3			0		0	3.3537e-05	3.71402	0
		HELQANcYEEVKDR	3			0		0	8.24271e-07	2.94098	0
		LGGSAVISLEGKPL	2			0		0	5.23991e-05	2.57395	0
		LGGSAVISLEGkPL	2			0		0	0.000123416	2.50893	0
P30041	Peroxiredoxin-6			2	2		2.56489
		DGDSVMVLPTIPEEEAk	2			0		0.000829	0.00919076	2.46201	0
		LPFPIIDDr	2			0		0.005867	0.12336	2.20081	0
Q9NYL9	Tropomodulin-3			1	1		2.24876
		QLETVLDDLDPENALLPAGFR	2			0		0.002689	0.0469562	2.38551	0
A8K8G0	Hepatoma-derived growth factor			1	1		2.11253
		GPPQEEEEEEDEEEEATKEDAEAPGIR	3			0		0	0.000375328	4.88225	0
		GPPQEEEEEEDEEEEATkEDAEAPGIr	3			0		0	0.000227448	3.74621	0
P11142	Heat shock cognate 71 kDa protein			12	13		1.86277
		IINEPTAAAIAYGLDk	2			0		0	2.37764e-13	5.02543	0
		IINEPTAAAIAYGLDK	2			0		0	7.70285e-10	4.8121	0
		QTQTFTTYSDNQPGVLIQVYEGEr	2			0		0	2.18611e-08	4.80141	0
		NQVAMNPTNTVFDAK	2			0		0	4.89221e-10	4.58718	0
		NQVAMNPTNTVFDAk	2			0		0	3.80095e-10	4.54169	0
		SFYPEEVSSMVLTk	2			0		0	5.58032e-08	3.61096	0
		TVTNAVVTVPAYFNDSQR	2			0		0	7.02584e-07	3.46211	0
		TVTNAVVTVPAYFNDSQr	2			0		0	0.00118948	3.28836	0
		SFYPEEVSSMVLTK	2			0		0	3.11227e-05	3.02102	0
		FEELNADLFR	2			0		0	0.00119799	2.90344	0
		NSLESYAFNMk	2			0		0	5.59896e-05	2.71665	0
		cNEIINWLDK	2			0		0	7.0875e-06	2.70185	0
		GPAVGIDLGTTYScVGVFQHGk	3			0		0	0.000201986	2.69845	0
		DAGTIAGLNVLr	2			0		0	0.00187936	2.06375	0
		DAGTIAGLNVLR	1			0		0	3.26616e-05	1.99375	0
		FEELNADLFr	2			0		0.000299	0.00505005	2.37313	0
		ArFEELNADLFr	2			0		0.00157	0.0142193	2.98359	0
		SINPDEAVAYGAAVQAAILSGDK	2			0		0.00157	0.0119044	2.3451	0
		LLQDFFNGK	2			0		0.00157	0.0123932	2.3189	0
		QTQTFTTYSDNQPGVLIQVYEGER	3			0		0.002018	0.0182939	3.34966	0
		NSLESYAFNMK	2			0		0.002458	0.0342105	2.04395	0
P37802	Transgelin-2			6	6		1.59747
		YGINTTDIFQTVDLWEGK	2			0		0	4.4736e-11	4.97944	0
		YGINTTDIFQTVDLWEGk	2			0		0	1.40452e-09	4.90795	0
		TLMNLGGLAVAR	2			0		0	5.88308e-09	3.46318	0
		DDGLFSGDPNWFPk	2			0		0	0.0017882	3.37063	0
		QMEQISQFLQAAEr	2			0		0	0.000115114	3.26634	0
		TLMNLGGLAVAr	2			0		0	5.86194e-08	2.77091	0
		DDGLFSGDPNWFPK	2			0		0.000829	0.0107014	2.08692	0
		DGTVLcELINALYPEGQAPVKK	3			0		0.00225	0.0261076	2.43408	0
		DGTVLcELINALYPEGQAPVK	3			0		0.003157	0.0559647	2.62495	0
Q3B7A4	60S acidic ribomal protein P0			2	2		1.47552
		AFLADPSAFVAAAPVAAATTAAPAAAAAPAK	2			0		0	1.59347e-05	4.4213	0
		AGAIAPcEVTVPAQNTGLGPEK	2			0		0	6.68501e-09	3.88156	0
		AFLADPSAFVAAAPVAAATTAAPAAAAAPAk	3			0.0448		0.002018	0.0211048	2.56365	0
F8W914	Reticulon-4			1	1		1.43446
		kPAAGLSAAPVPTAPAAGAPLMDFGNDFVPPAPr	3			0		0	0.000130233	4.31065	0
		KPAAGLSAAPVPTAPAAGAPLMDFGNDFVPPAPR	3			0		0	5.11614e-05	3.63641	0
P13010	X-ray repair crs-complementing protein 5			4	5		1.38207
		YAPTEAQLNAVDALIDSMSLAk	2			0		0	2.77308e-12	4.94906	0
		DDEAAAVALSSLIHALDDLDmVAIVr	3			0		0	1.79021e-09	4.71942	0
		YAPTEAQLNAVDALIDSMSLAK	3			0		0.00225	0.0249539	3.09464	0
		HLmLPDFDLLEDIESk	3			0		0.007228	0.143396	2.5161	0
		ETVYcLNDDDETEVLkEDIIQGFr	3			0		0.008535	0.173797	3.12219	0
		yKSEGKCFSVLGFckSSQVQR	3			0		0.614206	1	2.45961	0
P26641	Elongation factor 1-gamma			4	4		1.37991
		AAAPAPEEEMDEcEQALAAEPk	2			0		0	1.20137e-12	4.46693	0
		AAAPAPEEEMDEcEQALAAEPK	2			0		0	1.46238e-11	4.39504	0
		kAAAPAPEEEMDEcEQALAAEPk	2			0		0	1.96218e-06	4.32881	0
		WFLTcINQPQFr	2			0		0	4.80625e-06	3.35966	0
		ILGLLDAYLK	2			0		0	1.24999e-05	2.96159	0
		ILGLLDAYLk	2			0		0	0.000375665	2.82737	0
		KAAAPAPEEEMDEcEQALAAEPK	3			0		0.000299	0.00375237	3.46504	0
P27797	Calreticulin			5	5		1.35582
		IDNSQVESGSLEDDWDFLPPKK	2			0		0	7.78674e-07	5.69823	0
		cKDDEFTHLYTLIVRPDNTYEVK	4			0		0	4.04311e-06	5.39254	0
		IDNSQVESGSLEDDWDFLPPkk	2			0		0	8.47426e-07	5.28931	0
		kPEDWDEEMDGEWEPPVIQNPEYk	3			0		0	1.63796e-09	5.20706	0
		ckDDEFTHLYTLIVrPDNTYEVk	4			0		0	0.000479057	4.73985	0
		IDDPTDSKPEDWDKPEHIPDPDAK	4			0		0	0.00074813	3.96225	0
		KPEDWDEEMDGEWEPPVIQNPEYK	3			0		0	0.000200051	3.19482	0
		LFPNSLDQTDMHGDSEYNIMFGPDIcGPGTK	3			0		0.000299	0.00315806	3.01992	0
		IDDPTDSkPEDWDkPEHIPDPDAk	5			0		0.00181	0.0156047	2.77764	0
E9PP31	Caprin-1			1	1		1.31494
		SSGPPPPSGSSGSEAAAGAGAAAPASQHPATGTGAVQTEAMK	3			0		0	4.73175e-12	5.37194	0
Q9BVA1	Tubulin beta-2B chain			4	13		1.2356
		SGPFGQIFRPDNFVFGQSGAGNNWAK	3			0		0	1.49937e-17	9.27962	0
		SGPFGQIFrPDNFVFGQSGAGNNWAk	3			0		0	3.66072e-15	8.5713	0
		GHYTEGAELVDSVLDVVr	2			0		0	3.42207e-13	6.56894	0
		GHYTEGAELVDSVLDVVR	2			0		0	3.34756e-12	6.49144	0
		LTTPTYGDLNHLVSATMSGVTTcLr	3			0		0	1.56376e-07	5.91123	0
		LTTPTYGDLNHLVSATMSGVTTcLR	2			0		0	3.95763e-15	5.56005	0
		eSESCDcLQGFQLTHSLGGGTGSGMGTLLISk	3			0		0	3.44747e-09	5.45346	0
		eSEScDCLQGFQLTHSLGGGTGSGMGTLLISK	2			0		0	3.14564e-07	4.92998	0
		LTTPTYGDLNHLVSATmSGVTTcLr	3			0		0	2.42999e-05	4.22885	0
		NSSYFVEWIPNNVk	2			0		0	3.37379e-07	4.01813	0
		NSSYFVEWIPNNVK	2			0		0	2.88554e-07	3.95938	0
		AILVDLEPGTMDSVR	2			0		0	3.6292e-06	3.90726	0
		LHFFMPGFAPLTSR	3			0		0	9.0508e-05	3.58121	0
		AILVDLEPGTMDSVr	2			0		0	2.28929e-07	3.49217	0
		LAVNMVPFPR	2			0		0	2.30412e-05	3.33635	0
		LHFFMPGFAPLTSr	2			0		0	5.47963e-05	3.30999	0
		AILVDLEPGTmDSVr	2			0		0	1.01179e-06	3.28113	0
		FWEVISDEHGIDPTGSYHGDSDLQLEr	4			0		0	0.00088757	3.1279	0
		LTTPTYGDLNHLVSATmSGVTTcLR	3			0		0	6.65045e-05	2.94355	0
		MSATFIGNSTAIQELFK	2			0.0037		0	0.000332954	2.68862	0
		ISEQFTAMFr	2			0		0	2.55973e-07	2.64728	0
		ISEQFTAMFR	2			0		0	4.31171e-05	2.51292	0
		ALTVPELTQQMFDSk	2			0		0	1.42281e-06	2.34152	0
		VSDTVVEPYNATLSVHQLVENTDETYcIDNEALYDIcFR	4			0.0334		0.000299	0.00256819	3.17602	0
		LAVNMVPFPr	2			0		0.000575	0.0060994	2.431	0
Q9BWD1	Acetyl-CoA acetyltransferase, cytolic			1	1		1.22541
		IGEMPLTDSILcDGLTDAFHNcHMGITAENVAk	4			0		0	6.04436e-08	4.74253	0
H7C068	ATP synthase subunit O, mitochondrial (Fragment)			1	1		1.20937
		GEVPcTVTSASPLEEATLSELK	2			0		0	4.05794e-08	4.31233	0
		GEVPcTVTSASPLEEATLSELk	2			0		0	5.70502e-07	3.91789	0
O00151	PDZ and LIM domain protein 1			1	1		1.17435
		VITNQYNNPAGLYSSENISNFNNALESk	3			0		0	0.000371369	3.07477	0
P04083	Annexin A1			5	5		1.16207
		ALTGHLEEVVLALLk	3			0		0	2.38746e-07	4.26202	0
		GLGTDEDTLIEILASR	2			0		0	1.01065e-08	4.14582	0
		SEDFGVNEDLADSDAR	2			0		0	1.34521e-09	4.04296	0
		ALTGHLEEVVLALLK	2			0		0	5.45614e-08	4.03256	0
		SEDFGVNEDLADSDAr	2			0		0	1.46474e-07	3.76658	0
		GGPGSAVSPYPTFNPSSDVAALHK	3			0		0	0.00013159	3.34729	0
		KGTDVNVFNTILTTR	2			0		0.014197	0.248001	2.06274	0
H9KV75	Alpha-actinin-1			7	11		1.14266
		IDQLEGDHQLIQEALIFDNk	2			0		0	3.81128e-12	5.2366	0
		VLAVNQENEQLMEDYEk	2			0		0	1.33546e-12	5.15982	0
		MVSDINNAWGcLEQVEk	2			0		0	1.84146e-06	4.48636	0
		VGWEQLLTTIAr	2			0		0	8.82283e-08	4.22869	0
		IcDQWDNLGALTQk	2			0		0	3.3879e-10	4.10014	0
		IcDQWDNLGALTQK	2			0		0	3.1242e-07	4.04387	0
		MVSDINNAWGcLEQVEK	2			0		0	9.27145e-08	3.77189	0
		VGWEQLLTTIAR	2			0		0	7.22851e-07	3.56303	0
		VLAVNQENEQLMEDYEK	2			0		0	1.03802e-06	3.19527	0
		DDPLTNLNTAFDVAEK	2			0		0	8.90439e-07	3.13413	0
		LASDLLEWIr	2			0		0	1.33873e-06	2.84446	0
		MLDAEDIVGTArPDEk	2			0		0	0.000597547	2.72079	0
		TINEVENQILTr	2			0		0	0.00194679	2.69815	0
		LASDLLEWIR	2			0		0.000299	0.00432504	2.88166	0
		GYEEWLLNEIr	2			0		0.000299	0.00335913	2.5215	0
		DDPLTNLNTAFDVAEk	2			0		0.018102	0.348809	2.56609	0
		kDDPLTNLNTAFDVAEk	3			0		0.040472	0.790855	2.29719	0
P22626	Heterogeneous nuclear ribonucleoproteins A2/B1			1	1		1.13458
		GFGFVTFDDHDPVDK	2			0		0	2.29987e-07	3.88899	0
		GFGFVTFDDHDPVDk	2			0		0	0.000317358	2.49813	0
P14625	Endoplasmin			8	8		1.13046
		FQSSHHPTDITSLDQYVER	3			0		0	5.68557e-11	5.43691	0
		LTESPcALVASQYGWSGNMEr	2			0		0	1.29213e-13	5.30027	0
		FQSSHHPTDITSLDQYVEr	2			0		0	6.71012e-15	5.08645	0
		LTESPcALVASQYGWSGNMER	2			0		0	7.02544e-12	4.90595	0
		LISLTDENALSGNEELTVk	2			0		0	2.67171e-10	3.78247	0
		GYEVIYLTEPVDEYcIQALPEFDGKR	3			0		0	8.75682e-05	3.63742	0
		GVVDSDDLPLNVSr	2			0		0	3.23053e-05	2.90307	0
		EEASDYLELDTIk	2			0		0.000299	0.00266528	2.19179	0
		GVVDSDDLPLNVSR	2			0		0.000829	0.00817677	2.18836	0
		VFITDDFHDMMPK	2			0		0.00157	0.0137002	2.81497	0
		SILFVPTSAPR	2			0		0.002689	0.0435586	2.26611	0
P06576	ATP synthase subunit beta, mitochondrial			7	7		1.10714
		IPSAVGYQPTLATDMGTMQER	2			0		0	1.38284e-13	4.95312	0
		IPSAVGYQPTLATDMGTMQEr	2			0		0	6.33291e-10	4.09207	0
		GFQQILAGEYDHLPEQAFYMVGPIEEAVAk	4			0		0	0.00184394	3.53714	0
		AIAELGIYPAVDPLDSTSr	2			0		0	2.95422e-06	3.29172	0
		AIAELGIYPAVDPLDSTSR	2			0		0	8.6612e-06	3.28536	0
		TVLIMELINNVAk	2			0		0	5.18388e-11	3.20237	0
		FLSQPFQVAEVFTGHMGk	3			0		0	0.00042412	3.10098	0
		FTQAGSEVSALLGR	2			0		0	0.000331616	2.53591	0
		GFQQILAGEYDHLPEQAFYMVGPIEEAVAK	3			0		0.000299	0.00503268	3.30596	0
		IMNVIGEPIDEr	2			0		0.000299	0.00294729	2.99202	0
		IMNVIGEPIDER	2			0		0.000299	0.00438514	2.26037	0
		FLSQPFQVAEVFTGHMGK	3			0		0.000575	0.00628929	2.71126	0
P06733	Alpha-enolase			7	7		1.06648
		DYPVVSIEDPFDQDDWGAWQk	2			0		0	4.33386e-08	4.51278	0
		DYPVVSIEDPFDQDDWGAWQK	2			0		0	5.88316e-08	4.41259	0
		DATNVGDEGGFAPNILENk	2			0		0	1.01283e-05	4.0548	0
		LAMQEFMILPVGAANFR	2			0		0	2.01712e-08	3.64159	0
		LMIEMDGTENK	2			0		0	1.86806e-07	3.2874	0
		VVIGMDVAASEFFr	2			0		0	6.61724e-11	3.0585	0
		LMIEMDGTENk	2			0		0	2.9609e-07	2.69499	0
		GNPTVEVDLFTSk	2			0		0.000299	0.00215107	2.14566	0
		YISPDQLADLYK	2			0		0.000829	0.00932114	2.27448	0
		YISPDQLADLYk	2			0		0.00475	0.0846537	2.10255	0
Q9Y490	Talin-1			7	7		1.05686
		EGISQEALHTQMLTAVQEISHLIEPLANAAr	4			0		0	0.000140444	4.50817	0
		SNTSPEELGPLANQLTSDYGR	2			0		0	8.79307e-07	3.64427	0
		VGAIPANALDDGQWSQGLISAAr	2			0		0	1.95176e-05	3.03029	0
		GVGAAATAVTQALNELLQHVk	3			0		0	0.000185364	2.9774	0
		VVAPTISSPVcQEQLVEAGR	2			0		0	8.11005e-06	2.85949	0
		LLAALLEDEGGSGrPLLQAAk	3			0		0.00157	0.0123406	3.38347	0
		DkAPGQLEcETAIAALNScLr	3			0		0.034163	0.724796	2.8157	0
P04350	Tubulin beta-4A chain			4	14		1.0051
		SGPFGQIFRPDNFVFGQSGAGNNWAK	3			0		0	1.49937e-17	9.27962	0
		SGPFGQIFrPDNFVFGQSGAGNNWAk	3			0		0	3.66072e-15	8.5713	0
		EAEScDcLQGFQLTHSLGGGTGSGMGTLLISK	3			0		0	2.62664e-09	6.42362	0
		LTTPTYGDLNHLVSATMSGVTTcLr	3			0		0	1.56376e-07	5.91123	0
		LTTPTYGDLNHLVSATMSGVTTcLR	2			0		0	3.95763e-15	5.56005	0
		FWEVISDEHGIDPTGTYHGDSDLQLEr	3			0		0	2.32296e-09	5.25815	0
		EAEScDcLQGFQLTHSLGGGTGSGMGTLLISk	2			0		0	6.40275e-08	5.09051	0
		EAEScDcLQGFQLTHSLGGGTGSGmGTLLISk	3			0		0	4.5425e-08	5.06055	0
		LTTPTYGDLNHLVSATmSGVTTcLr	3			0		0	2.42999e-05	4.22885	0
		NSSYFVEWIPNNVk	2			0		0	3.37379e-07	4.01813	0
		GHYTEGAELVDAVLDVVr	3			0		0	5.23914e-08	3.98298	0
		NSSYFVEWIPNNVK	2			0		0	2.88554e-07	3.95938	0
		ALTVPELTQQMFDAk	2			0		0	1.25617e-07	3.93278	0
		AVLVDLEPGTMDSVr	2			0		0	3.96768e-07	3.60495	0
		LHFFMPGFAPLTSR	3			0		0	9.0508e-05	3.58121	0
		IMNTFSVVPSPk	2			0		0	0.000200252	3.47673	0
		ALTVPELTQQMFDAK	2			0		0	1.90031e-07	3.35134	0
		LAVNMVPFPR	2			0		0	2.30412e-05	3.33635	0
		LHFFMPGFAPLTSr	2			0		0	5.47963e-05	3.30999	0
		LTTPTYGDLNHLVSATmSGVTTcLR	3			0		0	6.65045e-05	2.94355	0
		mAATFIGNSTAIQELFK	2			0		0	0.000323545	2.70167	0
		ISEQFTAMFr	2			0		0	2.55973e-07	2.64728	0
		ISEQFTAMFR	2			0		0	4.31171e-05	2.51292	0
		VSDTVVEPYNATLSVHQLVENTDETYcIDNEALYDIcFR	4			0.0334		0.000299	0.00256819	3.17602	0
		mAATFIGNSTAIQELFk	2			0		0.000299	0.00436244	2.04951	0
		IMNTFSVVPSPK	2			0		0.000575	0.00703004	2.54632	0
		LAVNMVPFPr	2			0		0.000575	0.0060994	2.431	0
		AVLVDLEPGTMDSVR	2			0		0.00157	0.0145582	2.27673	0
		ALTVPELTQQmFDAk	2			0.0641				2.19382	0
B7Z1C9	Chaperonin containing TCP1, subunit 7 (Eta), isoform CRA_a			1	1		1
		LPIGDVATQYFADR	2			0		0	1.67968e-08	3.28582	0
B1AHC7	X-ray repair complementing defective repair in Chinese hamster cells 6 (Ku autoantigen, 70kDa)			4	4		0.996833
		NLEALALDLMEPEQAVDLTLPK	2			0		0	7.85687e-09	5.15237	0
		NLEALALDLMEPEQAVDLTLPk	3			0		0	2.26911e-07	4.46621	0
		NIYVLQELDNPGAK	2			0		0	4.76881e-07	3.3338	0
		DIISIAEDEDLr	2			0		0.000575	0.00713888	2.27649	0
		ELVYPPDYNPEGk	2			0		0.002458	0.0371823	2.0624	0
B7Z2F4	T-complex protein 1 subunit delta			1	1		-1.02179
		VIDPATATSVDLr	2			0		0	8.54613e-06	3.31142	0
A9R9N8	HLA class I histocompatibility antigen, A-68 alpha chain			2	2		-1.02197
		APWIEQEGPEYWDGETr	2			0		0	0.000998617	3.48724	0
		DGEDQTQDTELVETRPAGDGTFQK	3			0		0.011379	0.216664	3.49446	0
P60174	Triephphate isomerase			5	5		-1.02601
		VPADTEVVcAPPTAYIDFAR	2			0		0	9.11567e-14	5.59406	0
		VPADTEVVcAPPTAYIDFAr	2			0		0	1.20414e-15	5.58568	0
		VTNGAFTGEISPGMIk	2			0		0	1.40204e-08	4.80318	0
		VVLAYEPVWAIGTGk	3			0		0	2.69081e-08	4.74712	0
		VTNGAFTGEISPGMIK	2			0		0	9.04137e-08	4.70397	0
		ELASQPDVDGFLVGGASLKPEFVDIINAK	2			0		0	1.40355e-06	3.93541	0
		VVLAYEPVWAIGTGK	2			0		0	1.08003e-06	3.79643	0
		QSLGELIGTLNAAk	2			0		0	3.30217e-07	3.1356	0
		ELASQPDVDGFLVGGASLkPEFVDIINAk	3			0		0	8.2368e-08	3.09788	0
		QSLGELIGTLNAAK	2			0		0.00181	0.0163671	2.39419	0
P50395	Rab GDP dissociation inhibitor beta			4	4		-1.0305
		NPYYGGESASITPLEDLYK	2			0		0	2.73362e-15	5.39548	0
		FDLGQDVIDFTGHALALYr	3			0		0	1.15439e-07	3.86759	0
		TDDYLDQPcYETINR	2			0		0	0.00125724	2.80624	0
		FVSISDLLVPk	2			0		0	0.000437611	2.02012	0
		FDLGQDVIDFTGHALALYR	3			0		0.000299	0.002446	2.37646	0
P26599	Polypyrimidine tract-binding protein 1			4	4		-1.03775
		IAIPGLAGAGNSVLLVSNLNPEr	2			0		0	2.11228e-14	4.90918	0
		NFQNIFPPSATLHLSNIPPSVSEEDLk	3			0		0	0.00135841	3.80814	0
		NNQFQALLQYADPVSAQHAK	3			0		0	9.36881e-06	2.74764	0
		NNQFQALLQYADPVSAQHAk	3			0		0.000299	0.00521977	3.16733	0
		IIVENLFYPVTLDVLHQIFSK	3			0		0.000299	0.00413272	2.58922	0
		NFQNIFPPSATLHLSNIPPSVSEEDLK	3			0		0.000575	0.00794382	2.87157	0
G5EA52	Protein disulfide isomerase family A, member 3, isoform CRA_b			3	3		-1.04014
		TFSHELSDFGLESTAGEIPVVAIR	2			0		0	3.93629e-13	6.29737	0
		TFSHELSDFGLESTAGEIPVVAIr	2			0		0	2.03643e-12	6.25846	0
		MDATANDVPSPYEVr	2			0		0	8.17645e-13	4.35774	0
		MDATANDVPSPYEVR	2			0		0	3.36554e-07	3.67386	0
		ELSDFISYLQR	2			0		0	5.90809e-07	3.04581	0
		ELSDFISYLQr	2			0		0.000829	0.0100362	2.09363	0
K7EM20	14-3-3 protein epsilon (Fragment)			1	2		-1.06016
		AAFDDAIAELDTLSEESYK	2			0		0	6.28528e-13	5.28994	0
		DSTLIMQLLr	2			0		0	1.52305e-05	3.03576	0
		DSTLIMQLLR	2			0		0	0.000275458	2.74213	0
		DSTLImQLLR	2			0		0	9.42705e-06	2.43251	0
C9JTK6	Obg-like ATPase 1 (Fragment)			1	1		-1.06136
		IPAFLNVVDIAGLVk	2			0		0	1.45467e-08	3.5729	0
		IPAFLNVVDIAGLVK	2			0		0.000299	0.00209533	2.80845	0
P55072	Transitional endoplasmic reticulum ATPase			8	8		-1.09572
		LADDVDLEQVANETHGHVGADLAALcSEAALQAIR	3			0		0	2.22721e-07	5.48316	0
		NAPAIIFIDELDAIAPk	3			0		0	5.2158e-10	3.8169	0
		IVSQLLTLMDGLk	2			0		0	3.81813e-09	3.61111	0
		QTNPSAMEVEEDDPVPEIR	2			0		0	0.000323151	3.45174	0
		NAPAIIFIDELDAIAPK	3			0		0	1.33166e-09	3.36366	0
		AIANEcQANFISIk	2			0		0	9.93493e-07	3.34457	0
		VINQILTEMDGMSTk	2			0		0	1.85753e-05	2.71399	0
		MTNGFSGADLTEIcQr	2			0		0	1.73897e-07	2.6722	0
		QTNPSAMEVEEDDPVPEIr	2			0		0.000299	0.004834	3.08522	0
		LDQLIYIPLPDEk	2			0		0.000829	0.0111295	2.11258	0
P06748	Nucleophmin			3	3		-1.10855
		MSVQPTVSLGGFEITPPVVLr	2			0		0	7.55515e-12	4.97896	0
		MSVQPTVSLGGFEITPPVVLR	2			0		0	6.72609e-09	4.47396	0
		MTDQEAIQDLWQWr	2			0		0	0.000148138	4.46791	0
		MTDQEAIQDLWQWR	2			0		0	2.19692e-06	4.20639	0
		mEDSMDMDMSPLrPQNYLFGcELk	2			0		0	3.75036e-06	3.87629	0
		mEDSMDMDMSPLRPQNYLFGcELK	2			0		0.000829	0.00975675	3.7002	0
		mEDSmDMDMSPLRPQNYLFGcELK	2			0		0.00181	0.0158905	3.01906	0
H0YHC3	Nucleome assembly protein 1-like 1 (Fragment)			2	2		-1.1099
		LDGLVETPTGYIESLPR	2			0		0	9.08642e-05	4.07894	0
		LDGLVETPTGYIESLPr	2			0		0.000299	0.00455058	2.04418	0
		GIPEFWLTVFk	2			0		0.00225	0.0279923	2.09419	0
P19105	Myin regulatory light chain 12A			3	3		-1.12914
		ATSNVFAMFDQSQIQEFK	2			0		0	1.75611e-06	4.86731	0
		DGFIDKEDLHDMLASLGK	3			0		0	0.00141819	3.98088	0
		ATSNVFAMFDQSQIQEFk	2			0		0	3.51338e-06	3.88985	0
		FTDEEVDELYR	2			0		0	3.05218e-07	3.7929	0
		DGFIDkEDLHDMLASLGk	3			0		0	3.10481e-08	3.48752	0
		FTDEEVDELYr	2			0		0	5.1521e-07	3.4649	0
P35637	RNA-binding protein FUS			1	1		-1.15547
		cPNPTcENMNFSWR	2			0		0	2.34211e-05	2.82861	0
P14618	Pyruvate kinase isozymes M1/M2			13	13		-1.1646
		AEGSDVANAVLDGADcIMLSGETAk	2			0		0	4.06827e-10	5.56165	0
		AGkPVIcATQMLESMIk	3			0		0	1.33466e-12	5.36843	0
		LAPITSDPTEATAVGAVEASFk	2			0		0	1.66598e-19	5.31843	0
		kGVNLPGAAVDLPAVSEk	2			0		0	8.12638e-12	5.07092	0
		GADFLVTEVENGGSLGSK	2			0		0	2.81569e-10	4.92369	0
		TATESFASDPILYRPVAVALDTK	2			0		0	8.92345e-11	4.87368	0
		GADFLVTEVENGGSLGSk	2			0		0	4.13424e-11	4.4952	0
		GVNLPGAAVDLPAVSEk	2			0		0	4.95067e-08	4.40321	0
		GIFPVLcKDPVQEAWAEDVDLR	3			0		0	5.01591e-05	4.38074	0
		KGVNLPGAAVDLPAVSEK	2			0		0	2.56286e-09	4.29343	0
		GVNLPGAAVDLPAVSEK	2			0		0	8.08609e-09	4.21546	0
		AGKPVIcATQMLESMIK	3			0		0	2.50105e-06	4.20707	0
		LAPITSDPTEATAVGAVEASFK	2			0		0	7.87374e-09	4.13811	0
		TATESFASDPILYrPVAVALDTk	2			0		0	1.20013e-07	4.12735	0
		IYVDDGLISLQVk	2			0		0	2.43882e-09	3.67667	0
		AEGSDVANAVLDGADcIMLSGETAK	3			0		0	1.35343e-05	3.65696	0
		LDIDSPPITAr	2			0		0	1.33395e-06	3.38754	0
		IYVDDGLISLQVK	2			0		0	5.05335e-05	3.22417	0
		RFDEILEASDGIMVAR	3			0		0.000299	0.00343952	2.63354	0
		cDENILWLDYK	2			0		0.000299	0.0035066	2.11482	0
		KGDVVIVLTGWRPGSGFTNTMR	4			0		0.00157	0.0134409	2.69282	0
Q6P2Q9	Pre-mRNA-processing-splicing factor 8			1	2		-1.18181
		TDMIQALGGVEGILEHTLFk	3			0		0	0.00172065	2.6989	0
		qEAIAQNRrLTLEDLEDSWDRGIPR	2			0.0807				2.04747	0
P46783	40S ribomal protein S10			1	1		-1.20193
		IAIYELLFk	2			0		0	0.00176085	2.49224	0
		IAIYELLFK	2			0		0	0.000119849	2.45717	0
P12004	Proliferating cell nuclear antigen			3	3		-1.23486
		LMDLDVEQLGIPEQEYScVVK	2			0		0	5.32034e-08	5.2004	0
		LMDLDVEQLGIPEQEYScVVk	2			0		0	4.42523e-08	4.37086	0
		AEDNADTLALVFEAPNQEK	2			0		0	1.04773e-07	3.6268	0
		DLSHIGDAVVIScAk	2			0		0	2.04691e-05	3.30395	0
		AEDNADTLALVFEAPNQEk	2			0		0	1.35533e-05	2.65725	0
Q5JR95	40S ribomal protein S8			1	1		-1.23633
		ISSLLEEQFQQGk	2			0		0.000299	0.00254773	2.92565	0
P62937	Peptidyl-prolyl cis-trans isomerase A			7	7		-1.23887
		HTGPGILSMANAGPNTNGSQFFIcTAK	3			0		0	1.89735e-10	3.81167	0
		IIPGFMcQGGDFTR	2			0		0	2.58983e-08	3.04526	0
		IIPGFMcQGGDFTr	2			0		0	1.18311e-08	2.8669	0
		VSFELFADK	2			0		0	0.000259351	2.77345	0
		EGMNIVEAMEr	2			0		0.000299	0.00383123	2.61941	0
		EGMNIVEAMER	2			0		0.000299	0.0024911	2.39893	0
		FEDENFILK	2			0		0.001101	0.0114131	2.20245	0
		kITIADcGQLE	2			0		0.00181	0.0177325	3.23525	0
		KITIADcGQLE	2			0		0.002458	0.0326471	3.61263	0
		ITIADcGQLE	1			0		0.00495	0.113053	1.75897	0
P11021	78 kDa gluce-regulated protein			10	12		-1.25405
		LYGSAGPPPTGEEDTAEKDEL	2			0		0	4.66458e-11	5.78614	0
		LYGSAGPPPTGEEDTAEkDEL	2			0		0	6.7115e-11	5.51998	0
		IINEPTAAAIAYGLDk	2			0		0	2.37764e-13	5.02543	0
		IINEPTAAAIAYGLDK	2			0		0	7.70285e-10	4.8121	0
		SQIFSTASDNQPTVTIk	2			0		0	1.07245e-11	4.43938	0
		SQIFSTASDNQPTVTIK	2			0		0	1.9922e-09	3.41307	0
		VTHAVVTVPAYFNDAQr	2			0		0	0.00027662	3.1142	0
		TFAPEEISAMVLTK	2			0		0	1.82508e-08	3.0159	0
		ELEEIVQPIISk	2			0		0	0.000664553	2.8895	0
		IEWLESHQDADIEDFk	3			0		0	3.4257e-05	2.78829	0
		ITPSYVAFTPEGEr	2			0		0	7.52158e-05	2.68569	0
		NELESYAYSLK	2			0		0	0.00117568	2.63567	0
		ITPSYVAFTPEGER	2			0		0	0.000327455	2.61721	0
		ELEEIVQPIISK	2			0		0	0.00151688	2.53706	0
		DNHLLGTFDLTGIPPAPr	2			0		0	3.2472e-06	2.4618	0
		TFAPEEISAMVLTk	2			0		0	0.000670021	2.22779	0
		AkFEELNMDLFr	2			0		0.000299	0.00305576	2.86489	0
		IEWLESHQDADIEDFK	3			0		0.000829	0.0100736	2.34453	0
		VTHAVVTVPAYFNDAQR	2			0		0.001101	0.011453	2.46248	0
		NELESYAYSLk	2			0		0.00181	0.01653	2.0931	0
		TFAPEEISAMVLTKmKETAEAYLGkk	4			0		0.775697	1	3.19466	0
H0Y3Y6	Serine/threonine-protein phphatase PP1-beta catalytic subunit (Fragment)			1	1		-1.26363
		TFTDcFNcLPIAAIVDEk	2			0		0	1.40103e-06	3.50585	0
		TFTDcFNcLPIAAIVDEK	2			0		0	8.35693e-05	2.53698	0
B4E3S0	Coronin			2	2		-1.26595
		KSDLFQDDLYPDTAGPEAALEAEEWFEGK	3			0		0	0.000191119	4.40518	0
		NMQEPIALHEMDTSNGVLLPFYDPDTSIIYLcGk	3			0		0.012467	0.234501	3.80662	0
P0CW22	40S ribomal protein S17-like			1	1		-1.27243
		LLDFGSLSNLQVTQPTVGMNFk	2			0		0	1.07175e-12	3.9991	0
Q5HY54	Filamin-A			22	23		-1.2734
		VEYTPYEEGLHSVDVTYDGSPVPSSPFQVPVTEGcDPSR	3			0		0	7.40393e-11	5.93809	0
		GLVEPVDVVDNADGTQTVNYVPSR	2			0		0	8.13316e-08	5.7324	0
		EEGPYEVEVTYDGVPVPGSPFPLEAVAPTkPSk	3			0		0	1.24998e-12	5.53598	0
		ALGALVDScAPGLcPDWDSWDASKPVTNAR	3			0		0	1.0957e-17	5.49114	0
		GLVEPVDVVDNADGTQTVNYVPSr	2			0		0	9.90223e-07	5.37797	0
		ALGALVDScAPGLcPDWDSWDASkPVTNAr	3			0		0	1.76506e-10	5.3556	0
		DGScGVAYVVQEPGDYEVSVk	2			0		0	1.87205e-06	5.21452	0
		DGScGVAYVVQEPGDYEVSVK	2			0		0	8.00972e-09	5.13734	0
		LQVEPAVDTSGVQcYGPGIEGQGVFr	2			0		0	7.80319e-11	5.10799	0
		YTPVQQGPVGVNVTYGGDPIPK	2			0		0	7.51523e-13	5.04071	0
		YTPVQQGPVGVNVTYGGDPIPk	2			0		0	5.14988e-14	5.00239	0
		EEGPYEVEVTYDGVPVPGSPFPLEAVAPTKPSK	3			0		0	9.08145e-08	4.91483	0
		LQVEPAVDTSGVQcYGPGIEGQGVFR	2			0		0	4.39642e-12	4.77405	0
		VQVQDNEGcPVEALVk	2			0		0	1.56473e-07	4.70633	0
		FNEEHIPDSPFVVPVASPSGDAR	2			0		0	1.94126e-10	4.62556	0
		EGPYSISVLYGDEEVPr	2			0		0	2.15374e-10	4.44495	0
		YWPQEAGEYAVHVLcNSEDIr	2			0		0	9.37766e-09	4.23863	0
		HTAMVSWGGVSIPNSPFR	2			0		0	1.22287e-06	4.21505	0
		EGPYSISVLYGDEEVPR	2			0		0	1.33746e-08	3.86485	0
		EAGAGGLAIAVEGPSK	2			0		0	6.2443e-09	3.73575	0
		FNEEHIPDSPFVVPVASPSGDAr	2			0		0	2.39017e-08	3.69039	0
		SADFVVEAIGDDVGTLGFSVEGPSQAK	3			0		0	1.86763e-07	3.51604	0
		LIALLEVLSQK	2			0		0	3.78367e-05	3.51401	0
		AEIScTDNQDGTcSVSYLPVLPGDYSILVK	2			0		0	1.30182e-05	3.51144	0
		AEIScTDNQDGTcSVSYLPVLPGDYSILVk	2			0		0	1.95082e-05	3.28355	0
		LIALLEVLSQk	2			0		0	1.27163e-05	3.18947	0
		EAGAGGLAIAVEGPSk	2			0		0	1.97584e-07	3.05896	0
		SADFVVEAIGDDVGTLGFSVEGPSQAk	3			0		0	0.000535645	3.00242	0
		IANLQTDLSDGLr	2			0		0	3.13721e-08	2.94337	0
		VTYTPMAPGSYLISIK	2			0		0	0.00165588	2.91111	0
		HTAMVSWGGVSIPNSPFr	2			0		0	0.000148409	2.70463	0
		VTYTPMAPGSYLISIk	2			0		0	2.23552e-06	2.58448	0
		DAGEGGLSLAIEGPSK	2			0		0.000575	0.00587501	2.57727	0
		VNQPASFAVSLNGAK	2			0		0.000575	0.00687044	2.03876	0
		DGScSVEYIPYEAGTYSLNVTYGGHQVPGSPFK	3			0		0.00157	0.014991	3.22112	0
		cAPGVVGPAEADIDFDIIR	2			0		0.00157	0.0124069	2.70495	0
		SPFSVAVSPSLDLSK	2			0		0.00157	0.0126237	2.04216	0
		IANLQTDLSDGLR	2			0		0.004074	0.0679187	2.18244	0
P07602	Proactivator polypeptide			1	1		-1.31763
		EIVDSYLPVILDIIk	2			0		0	2.0336e-06	3.85446	0
B0YJC4	Vimentin			5	5		-1.34863
		LHEEEIQELQAQIQEQHVQIDVDVSkPDLTAALr	4			0		0	0.000136559	4.87567	0
		QVQSLTcEVDALK	2			0		0	2.32617e-07	3.89914	0
		QVQSLTcEVDALk	2			0		0	1.41304e-08	3.8338	0
		kVESLQEEIAFLk	3			0		0	3.58533e-05	3.30075	0
		ILLAELEQLk	2			0		0	1.39151e-05	2.48063	0
		ILLAELEQLK	2			0		0	0.000403517	2.36047	0
		ISLPLPNFSSLNLR	2			0		0.000299	0.00457157	2.14267	0
Q9BQE3	Tubulin alpha-1C chain			1	11		-1.40333
		TIGGGDDSFNTFFSETGAGK	2			0		0	4.55096e-12	5.73323	0
		TIGGGDDSFNTFFSETGAGk	2			0		0	5.89763e-13	5.19758	0
		AVFVDLEPTVIDEVr	2			0		0	7.0549e-12	5.18589	0
		FDGALNVDLTEFQTNLVPYPR	2			0		0	2.13543e-11	4.94788	0
		AVFVDLEPTVIDEVR	2			0		0	7.4788e-09	4.88552	0
		FDGALNVDLTEFQTNLVPYPr	2			0		0	7.25214e-11	4.69276	0
		LISQIVSSITASLr	2			0		0	7.94535e-11	4.47291	0
		LISQIVSSITASLR	3			0		0	2.88746e-08	3.9826	0
		IHFPLATYAPVISAEK	2			0		0	1.63383e-06	3.87543	0
		IHFPLATYAPVISAEk	3			0		0	2.00018e-07	3.63016	0
		VGINYQPPTVVPGGDLAk	2			0		0	0.00047423	3.38115	0
		VGINYQPPTVVPGGDLAK	2			0		0	1.68087e-07	3.36245	0
		TIQFVDWcPTGFK	2			0		0	0.00116202	2.73398	0
		NLDIErPTYTNLNr	2			0		0	0.00115489	2.71117	0
		QLFHPEQLITGk	3			0		0	2.73974e-07	2.55418	0
		QLFHPEQLITGK	3			0		0.000299	0.00434807	2.38916	0
		EIIDLVLDR	2			0		0.000299	0.00364053	2.31855	0
		NLDIErPTYTNLNrLISQIVSSITASLr	4			0		0.000575	0.0066329	3.57449	0
		NLDIERPTYTNLNR	2			0		0.002689	0.0476567	2.19056	0
Q06830	Peroxiredoxin-1			1	1		-1.40441
		QGGLGPMNIPLVSDPK	2			0		0.000829	0.00988118	2.16509	0
O75947	ATP synthase subunit d, mitochondrial			2	2		-1.40995
		NLIPFDQMTIEDLNEAFPETK	2			0		0	9.56242e-07	2.8202	0
		LAALPENPPAIDWAYYk	2			0		0.000575	0.00611871	2.05062	0
G3V5P4	Cofilin 2 (Muscle), isoform CRA_d			1	2		-1.42436
		QILVGDIGDTVEDPYTSFVK	2			0		0	1.20735e-11	5.11255	0
		KEDLVFIFWAPESAPLK	2			0		0	0.000737712	4.26435	0
		kEDLVFIFWAPESAPLk	3			0		0	3.3537e-05	3.71402	0
		QILVGDIGDTVEDPYTSFVk	2			0		0	0.00111589	2.63379	0
H0YCU9	Transgelin (Fragment)			1	1		-1.45286
		TDMFQTVDLFEGk	2			0		0	6.45499e-07	3.6103	0
P07737	Profilin-1			2	2		-1.71521
		TFVNITPAEVGVLVGK	2			0		0	1.06192e-08	4.15728	0
		TFVNITPAEVGVLVGk	2			0		0	4.56286e-09	4.14786	0
		DSLLQDGEFSMDLr	2			0		0	0.000740359	3.28273	0
E9PLD0	Ras-related protein Rab-1B			1	1		-1.75481
		EFADSLGIPFLETSAK	2			0		0	1.93622e-05	2.73918	0
H7BZJ3	Thioredoxin (Fragment)			1	1		-1.95512
		SDVLELTDDNFESr	2			0		0	1.84824e-09	3.89968	0
		SDVLELTDDNFESR	2			0		0	1.13316e-07	3.77125	0
Q9BUF5	Tubulin beta-6 chain			2	8		-1.96602
		SGPFGQLFrPDNFIFGQTGAGNNWAk	3			0		0	3.37529e-09	4.90319	0
		NSSYFVEWIPNNVk	2			0		0	3.37379e-07	4.01813	0
		GHYTEGAELVDAVLDVVr	3			0		0	5.23914e-08	3.98298	0
		NSSYFVEWIPNNVK	2			0		0	2.88554e-07	3.95938	0
		LHFFMPGFAPLTSR	3			0		0	9.0508e-05	3.58121	0
		LAVNMVPFPR	2			0		0	2.30412e-05	3.33635	0
		LHFFMPGFAPLTSr	2			0		0	5.47963e-05	3.30999	0
		LTTPTYGDLNHLVSATMSGVTTSLr	3			0		0	6.5916e-06	2.72088	0
		MASTFIGNSTAIQELFK	2			0.0037		0	0.000333939	2.68715	0
		VSDTVVEPYNATLSVHQLVENTDETYcIDNEALYDIcFR	4			0.0334		0.000299	0.00256819	3.17602	0
		LAVNMVPFPr	2			0		0.000575	0.0060994	2.431	0
Q09666	Neuroblast differentiation-associated protein AHNAK			10	13		-3.03516
		APEVNLNAPDVDVHGPDWNLk	3			0		0	2.5247e-06	4.12252	0
		VDIDAPDVDVHGPDWHLK	4			0		0	1.62465e-09	3.35566	0
		VDIDAPDVDVHGPDWHLk	4			0		0	3.97094e-06	3.35036	0
		VDIEGPDVNIEGPEGk	2			0		0	0.00102327	3.16604	0
		ISMPDVDLHLk	3			0		0	2.08848e-05	2.84043	0
		ISMPDLDLNLk	2			0		0	9.29952e-07	2.28382	0
		GPSLDIDTPDVNIEGPEGK	2			0		0.000299	0.00354007	3.45078	0
		LEGELQAPDLELSLPAIHVEGLDIk	3			0		0.000575	0.0064846	3.47617	0
		VDIDVPDVNLEAPEGK	2			0		0.00157	0.0146326	2.13789	0
		GPSLDIDTPDVNIEGPEGk	2			0		0.00157	0.013113	2.05407	0
		VDIEGPDVNIEGPEGK	2			0		0.002689	0.0480221	2.19846	0
		VDTNAPDLSLEGPEGk	2			0		0.00475	0.0969312	2.28533	0
		VDVEVPDVSLEGPEGk	2			0		0.011379	0.212642	2.37543	0
		aDIKSPSLDVTVPEAELNLETPEISVGGk	3			0.0373		0.414421	1	2.3154	0
		mKGDYDVTVPKVEGEIk	3			0		0.494999	1	2.46541	0
		ISMPEVDLNLk	2			0.0658				2.12933	0
H0YGW7	ATP-binding cassette sub-family F member 1 (Fragment)			1	1		-3.48935
		IGFFNQQYAEQLr	2			0		0.000299	0.00218023	2.08259	0
P13667	Protein disulfide-isomerase A4			1	1		-4.61371
		EVSQPDWTPPPEVTLVLTk	2			0		0.000575	0.00583111	2.28402	0
F5H7E2	Superkiller viralicidic activity 2-like 2			1	1		-5.99944
		GEMQVVPVLVHLLSAISSVR	3			0		0	0.000570442	2.50155	0
Q04760	Lactoylglutathione lyase			1	1		-60.848
		GLAFIQDPDGYWIEILNPNk	2			0		0	2.87274e-05	3.31075	0
O60488	Long-chain-fatty-acid--CoA ligase 4			1	2		-97.4308
		LSPEPWTPETGLVTDAFk	2			0		0	9.51007e-05	3.37993	0
		GDcTVLkPTLMAAVPEImDR	2			0.057				2.14821	0
F5H737	Adenosylhomocysteinase		1	1			-1.9
		DGPLNMILDDGGDLTNLIHTK	3			0		0	0	0	0
A6NCD2	T-complex protein 1 subunit zeta			1	2		32.28
		VHAELADVLTEAVVDSILAIK	3			0		0	1.93371e-09	4.64638	0
		VHAELADVLTEAVVDSILAIk	3			0		0	1.01061e-07	4.28326	0
		DGNVLLHEMGLHPrIITEGFEAAKEK	4			0.0803				2.74513	0
B1ALW1	Thioredoxin			1	1		1.3
		TAFQEALDAAGDk	2			0		0	1.53777e-10	3.8296	0
		TAFQEALDAAGDK	2			0		0	1.29805e-09	2.95136	0
B4DDG1	Ubiquitin-conjugating enzyme E2 L3			1	1		1.9
		IEINFPAEYPFKPPK	3			0		0	0.00155446	2.83727	0
P43243	Matrin-3			3	3		1
		YQLLQLVEPFGVISNHLILNk	3			0		0	2.018e-07	3.32867	0
		IGPYQPNVPVGIDYVIPk	2			0		0.000593	0.00452672	2.46645	0
		YQLLQLVEPFGVISNHLILNK	3			0		0.000593	0.00573829	2.37168	0
		ITPENLPQILLQLK	2			0		0.000593	0.00494372	2.04015	0
* Protein level information
** Information relevant to peptides

## Sheet: S2
Supplementary Table 2. Proteins identified from control BEAS 2B cells grown in 'light' label amino acids and CuO NP -treated cells grown in 'heavy' label' amino acids.
Accession	Description	Score	Coverage	# Proteins	# Unique Peptides	# Peptides	# PSMs	Area	Heavy/Light	Heavy/Light Count	Heavy/Light Variability [%]	# AAs	MW [kDa]	calc. pI
O95573	Long-chain-fatty-acid--CoA ligase 3 OS=Homo sapiens GN=ACSL3 PE=1 SV=3 - [ACSL3_HUMAN]	5.56353	8.06	2	1	2	3	2.32106e+07	68.0401	1		720	80.3683	8.38232
	A2	Sequence	# PSMs	# Proteins	# Protein Groups	Protein Group Accessions	Modifications	ΔCn	Area	Heavy/Light	Heavy/Light Count	Heavy/Light Variability [%]	q-Value	PEP	XCorr	Probability	Charge	MH+ [Da]	ΔM [ppm]	RT [min]	# Missed Cleavages
	High	LSPEPWTPETGLVTDAFk	1	2	1	O95573	K18(Label:13C(6))	0	1.5033e+07	68.0401	1		0.000593	0.00515488	2.44074	0	2	1994.03	2.35116	97.4101	0
	Low	gLKGTWEELCNSCEmENEVLkVLSEAAISASLEkFEIPVK	2	1	1	O95573	N-Term(Acetyl); M15(Oxidation); K21(Label:13C(6)); K34(Label:13C(6))	0	31388209				0.428513	1	3.12279	0	4	4494.3	9.71419	85.3644	3
P26038	Moesin OS=Homo sapiens GN=MSN PE=1 SV=3 - [MOES_HUMAN]	12.8968	10.75	4	2	4	5	1.85452e+08	46.8521	1		577	67.7778	6.40479
	A2	Sequence	# PSMs	# Proteins	# Protein Groups	Protein Group Accessions	Modifications	ΔCn	Area	Heavy/Light	Heavy/Light Count	Heavy/Light Variability [%]	q-Value	PEP	XCorr	Probability	Charge	MH+ [Da]	ΔM [ppm]	RT [min]	# Missed Cleavages
	High	EGILNDDIYcPPETAVLLASYAVQSk	1	1	1	P26038	C10(Carbamidomethyl); K26(Label:13C(6))	0	10925981	46.8521	1		0	0.000139042	3.2544	0	2	2872.44	0.642208	149.481	0
	High	FYPEDVSEELIQDITQr	1	1	1	P26038	R17(Label:13C(6)15N(4))	0	3.54481e+06				0	0.000522643	2.52267	0	3	2092.01	0.0675023	138.768	0
	High	APDFVFYAPR	1	6	2	E7EQR4;P26038		0	0				0	4.8634e-05	2.41165	0	2	1182.59	-4.42626	21.6617	0
	High	IGFPWSEIr	1	6	2	E7EQR4;P26038	R9(Label:13C(6)15N(4))	0	541884528				0	1.44982e-07	2.38046	0	2	1114.59	-2.31227	48.0309	0
	High	IGFPWSEIR	1	6	2	E7EQR4;P26038		0	288241920				0	0.00277961	2.32767	0	2	1104.58	-2.47251	46.8097	0
E9PPU1	40S ribosomal protein S3 OS=Homo sapiens GN=RPS3 PE=4 SV=1 - [E9PPU1_HUMAN]	3.16442	10.13	5	1	1	1	7.93441e+06	35.4173	1		158	17.3965	9.49561
	A2	Sequence	# PSMs	# Proteins	# Protein Groups	Protein Group Accessions	Modifications	ΔCn	Area	Heavy/Light	Heavy/Light Count	Heavy/Light Variability [%]	q-Value	PEP	XCorr	Probability	Charge	MH+ [Da]	ΔM [ppm]	RT [min]	# Missed Cleavages
	High	GGkPEPPAMPQPVPTA	1	5	1	E9PPU1	K3(Label:13C(6))	0	7.93441e+06	35.4173	1		0	0.00344336	3.16442	0	2	1579.82	-4.64233	3.76105	0
H0YEN5	40S ribosomal protein S2 (Fragment) OS=Homo sapiens GN=RPS2 PE=3 SV=1 - [H0YEN5_HUMAN]	19.2994	6.15	3	1	1	7	3.98922e+06	34.5942	1		195	21.1404	9.83252
	A2	Sequence	# PSMs	# Proteins	# Protein Groups	Protein Group Accessions	Modifications	ΔCn	Area	Heavy/Light	Heavy/Light Count	Heavy/Light Variability [%]	q-Value	PEP	XCorr	Probability	Charge	MH+ [Da]	ΔM [ppm]	RT [min]	# Missed Cleavages
	High	SPYQEFTDHLVk	4	3	1	H0YEN5	K12(Label:13C(6))	0	3.98922e+06	34.5942	1		0	2.03136e-09	2.94915	0	3	1469.73	-5.24809	12.9692	0
	High	SPYQEFTDHLVK	3	3	1	H0YEN5		0	1966435				0	0.000181032	2.42059	0	3	1463.73	9.10773	10.3387	0
Q9Y4K1	Absent in melanoma 1 protein OS=Homo sapiens GN=AIM1 PE=1 SV=3 - [AIM1_HUMAN]	3.27541	1.97	1	1	1	1	11035936	24.2219	1		1723	188.558	5.85889
	A2	Sequence	# PSMs	# Proteins	# Protein Groups	Protein Group Accessions	Modifications	ΔCn	Area	Heavy/Light	Heavy/Light Count	Heavy/Light Variability [%]	q-Value	PEP	XCorr	Probability	Charge	MH+ [Da]	ΔM [ppm]	RT [min]	# Missed Cleavages
	Medium	VTVSEEEILPATrGmNGDSSENQALGPQPNQDDk	1	1	1	Q9Y4K1	R13(Label:13C(6)15N(4)); M15(Oxidation); K34(Label:13C(6))	0	11035936	24.2219	1		0.012327	0.263907	3.27541	0	4	3658.73	3.9632	114.728	1
Q7KZF4	Staphylococcal nuclease domain-containing protein 1 OS=Homo sapiens GN=SND1 PE=1 SV=1 - [SND1_HUMAN]	2.18173	2.09	1	1	1	1	4.36367e+06	18.1062	1		910	101.934	7.1665
	A2	Sequence	# PSMs	# Proteins	# Protein Groups	Protein Group Accessions	Modifications	ΔCn	Area	Heavy/Light	Heavy/Light Count	Heavy/Light Variability [%]	q-Value	PEP	XCorr	Probability	Charge	MH+ [Da]	ΔM [ppm]	RT [min]	# Missed Cleavages
	High	DTNGENIAESLVAEGLATr	1	1	1	Q7KZF4	R19(Label:13C(6)15N(4))	0	4.36367e+06	18.1062	1		0.000864	0.0113795	2.18173	0	2	1969.96	-5.71098	98.7358	0
B0QY90	Eukaryotic translation initiation factor 3 subunit L OS=Homo sapiens GN=EIF3EIP PE=2 SV=1 - [B0QY90_HUMAN]	5.51291	7.94	5	2	2	2	3.00029e+07	8.47121	1		466	55.126	8.95361
	A2	Sequence	# PSMs	# Proteins	# Protein Groups	Protein Group Accessions	Modifications	ΔCn	Area	Heavy/Light	Heavy/Light Count	Heavy/Light Variability [%]	q-Value	PEP	XCorr	Probability	Charge	MH+ [Da]	ΔM [ppm]	RT [min]	# Missed Cleavages
	High	IWNVHSVLNVLHSLVDk	1	5	1	B0QY90	K17(Label:13C(6))	0	1.11408e+07				0	3.51911e-10	2.83273	0	4	1979.12	2.74104	154.653	0
	High	QLEVYTSGGDPESVAGEYGr	1	5	1	B0QY90	R20(Label:13C(6)15N(4))	0	48865024	8.47121	1		0	5.3607e-06	2.68018	0	2	2123.97	-0.798385	36.7	0
H3BT97	Matrix metalloproteinase-15 (Fragment) OS=Homo sapiens GN=MMP15 PE=4 SV=1 - [H3BT97_HUMAN]	2.4605	26.8	1	1	1	1	916990	7.13343	1		97	10.9252	6.15088
	A2	Sequence	# PSMs	# Proteins	# Protein Groups	Protein Group Accessions	Modifications	ΔCn	Area	Heavy/Light	Heavy/Light Count	Heavy/Light Variability [%]	q-Value	PEP	XCorr	Probability	Charge	MH+ [Da]	ΔM [ppm]	RT [min]	# Missed Cleavages
	Medium	GIQQLYGAWAVTSGLCMPLSSPWPmr	1	1	1	H3BT97	M25(Oxidation); R26(Label:13C(6)15N(4))	0	916990	7.13343	1		0.011385	0.223664	2.4605	0	3	2875.37	-8.15131	228.907	0
F8W1N5	Nascent polypeptide-associated complex subunit alpha (Fragment) OS=Homo sapiens GN=NACA PE=4 SV=1 - [F8W1N5_HUMAN]	10.2192	40.85	8	2	2	3	4.2025e+07	4.1888	1		71	7.80827	9.62744
	A2	Sequence	# PSMs	# Proteins	# Protein Groups	Protein Group Accessions	Modifications	ΔCn	Area	Heavy/Light	Heavy/Light Count	Heavy/Light Variability [%]	q-Value	PEP	XCorr	Probability	Charge	MH+ [Da]	ΔM [ppm]	RT [min]	# Missed Cleavages
	High	SPASDTYIVFGEAK	2	8	1	F8W1N5		0	54438990	4.1888	1		0	5.30515e-09	3.75293	0	2	1484.72	-3.99975	16.9922	0
	High	IEDLSQQAQLAAAEK	1	8	1	F8W1N5		0	29610961				0	5.67202e-08	3.48438	0	2	1614.83	-2.79675	14.6597	0
P22314	Ubiquitin-like modifier-activating enzyme 1 OS=Homo sapiens GN=UBA1 PE=1 SV=3 - [UBA1_HUMAN]	4.98249	2.93	2	2	2	2	2.0585e+07	3.70164	1		1058	117.774	5.75732
	A2	Sequence	# PSMs	# Proteins	# Protein Groups	Protein Group Accessions	Modifications	ΔCn	Area	Heavy/Light	Heavy/Light Count	Heavy/Light Variability [%]	q-Value	PEP	XCorr	Probability	Charge	MH+ [Da]	ΔM [ppm]	RT [min]	# Missed Cleavages
	High	LAGTQPLEVLEAVQr	1	2	1	P22314	R15(Label:13C(6)15N(4))	0	35149963	3.70164	1		0	0.00188335	2.54471	0	2	1633.91	-1.46837	66.7634	0
	High	ALPAVQQNNLDEDLIR	1	1	1	P22314		0	6.02011e+06				0	0.000449015	2.43778	0	2	1808.95	1.98548	45.808	0
P19338	Nucleolin OS=Homo sapiens GN=NCL PE=1 SV=3 - [NUCL_HUMAN]	9.5352	4.93	2	2	2	3	1.47828e+07	3.25998	1		710	76.5684	4.70361
	A2	Sequence	# PSMs	# Proteins	# Protein Groups	Protein Group Accessions	Modifications	ΔCn	Area	Heavy/Light	Heavy/Light Count	Heavy/Light Variability [%]	q-Value	PEP	XCorr	Probability	Charge	MH+ [Da]	ΔM [ppm]	RT [min]	# Missed Cleavages
	High	VEGTEPTTAFNLFVGNLNFNK	1	1	1	P19338		0	1223062				0	7.23725e-10	4.24149	0	2	2312.16	1.57002	128.694	0
	High	GFGFVDFNSEEDAk	1	2	1	P19338	K14(Label:13C(6))	0	6447876				0	6.54342e-08	2.84674	0	2	1567.7	0.305654	41.8602	0
	High	VEGTEPTTAFNLFVGNLNFNk	1	1	1	P19338	K21(Label:13C(6))	0	2.31177e+07	3.25998	1		0.000593	0.00635179	2.44697	0	2	2318.19	5.94195	129.259	0
B4E022	Transketolase OS=Homo sapiens GN=TKT PE=2 SV=1 - [B4E022_HUMAN]	26.5701	13.19	4	4	4	9	2.43539e+08	3.20431	1		576	62.8393	7.51807
	A2	Sequence	# PSMs	# Proteins	# Protein Groups	Protein Group Accessions	Modifications	ΔCn	Area	Heavy/Light	Heavy/Light Count	Heavy/Light Variability [%]	q-Value	PEP	XCorr	Probability	Charge	MH+ [Da]	ΔM [ppm]	RT [min]	# Missed Cleavages
	High	NMAEQIIQEIYSQIQSk	1	4	1	B4E022	K17(Label:13C(6))	0	12337135				0	4.22951e-14	4.13216	0	2	2029.05	6.31615	164.851	0
	High	ILATPPQEDAPSVDIANIR	4	4	1	B4E022		0	83014216				0	1.70207e-07	3.38846	0	2	2020.07	0.0204055	60.0646	0
	High	SVPTSTVFYPSDGVATEk	2	3	1	B4E022	K18(Label:13C(6))	0	452537888				0	1.78357e-07	3.38465	0	2	1890.94	-1.46028	20.1002	0
	High	TSrPENAIIYNNNEDFQVGQAk	1	3	1	B4E022	R3(Label:13C(6)15N(4)); K22(Label:13C(6))	0	125122102	3.20431	1		0.000593	0.00559025	2.31073	0	3	2524.24	-0.897823	19.5467	0
	High	ILATPPQEDAPSVDIANIr	1	4	1	B4E022	R19(Label:13C(6)15N(4))	0	152957600				0.001935	0.0386652	2.24772	0	2	2030.08	-1.8281	59.4315	0
F8W1K8	60S acidic ribosomal protein P0 OS=Homo sapiens GN=RPLP0 PE=4 SV=1 - [F8W1K8_HUMAN]	2.61511	28.97	4	1	1	1	4.68997e+07	3.15325	1		107	11.0506	4.75439
	A2	Sequence	# PSMs	# Proteins	# Protein Groups	Protein Group Accessions	Modifications	ΔCn	Area	Heavy/Light	Heavy/Light Count	Heavy/Light Variability [%]	q-Value	PEP	XCorr	Probability	Charge	MH+ [Da]	ΔM [ppm]	RT [min]	# Missed Cleavages
	Medium	AFLADPSAFVAAAPVAAATTAAPAAAAAPAk	1	4	1	F8W1K8	K31(Label:13C(6))	0	4.68997e+07	3.15325	1		0.016636	0.41518	2.61511	0	3	2758.51	6.90533	115.756	0
P24534	Elongation factor 1-beta OS=Homo sapiens GN=EEF1B2 PE=1 SV=3 - [EF1B_HUMAN]	20.4271	14.67	4	2	2	6	188717934	2.40489	1		225	24.7483	4.66553
	A2	Sequence	# PSMs	# Proteins	# Protein Groups	Protein Group Accessions	Modifications	ΔCn	Area	Heavy/Light	Heavy/Light Count	Heavy/Light Variability [%]	q-Value	PEP	XCorr	Probability	Charge	MH+ [Da]	ΔM [ppm]	RT [min]	# Missed Cleavages
	High	SPAGLQVLNDYLADk	1	4	1	P24534	K15(Label:13C(6))	0	347136572	2.40489	1		0	9.42434e-12	4.70532	0	2	1609.85	-0.290573	70.4565	0
	High	SSILLDVkPWDDETDMAk	2	1	1	P24534	K8(Label:13C(6)); K18(Label:13C(6))	0	6674047				0	2.73703e-08	3.86312	0	2	2075.03	-2.67928	69.0071	0
	High	SPAGLQVLNDYLADK	2	4	1	P24534		0	70181728				0	8.69157e-11	3.35938	0	2	1603.83	0.309372	68.361	0
	High	SSILLDVKPWDDETDMAK	1	1	1	P24534		0	30299296				0.008957	0.163281	2.08491	0	2	2063.01	3.8017	69.7639	0
B4DLW8	Probable ATP-dependent RNA helicase DDX5 OS=Homo sapiens GN=DDX5 PE=2 SV=1 - [B4DLW8_HUMAN]	7.0934	5.98	5	2	2	2	50731546	2.31296	1		535	60.5254	9.0708
	A2	Sequence	# PSMs	# Proteins	# Protein Groups	Protein Group Accessions	Modifications	ΔCn	Area	Heavy/Light	Heavy/Light Count	Heavy/Light Variability [%]	q-Value	PEP	XCorr	Probability	Charge	MH+ [Da]	ΔM [ppm]	RT [min]	# Missed Cleavages
	High	FVINYDYPNSSEDYIHr	1	3	1	B4DLW8	R17(Label:13C(6)15N(4))	0	65492932	2.31296	1		0	0.000581971	3.73328	0	3	2141.98	-0.375818	47.0406	0
	High	ELAQQVQQVAAEYcR	1	5	1	B4DLW8	C14(Carbamidomethyl)	0	35970160				0	9.16155e-10	3.36012	0	2	1792.86	-0.506547	43.5547	0
O43707	Alpha-actinin-4 OS=Homo sapiens GN=ACTN4 PE=1 SV=2 - [ACTN4_HUMAN]	79.6365	14.27	10	4	9	26	435009782	2.08069	1		911	104.788	5.43994
	A2	Sequence	# PSMs	# Proteins	# Protein Groups	Protein Group Accessions	Modifications	ΔCn	Area	Heavy/Light	Heavy/Light Count	Heavy/Light Variability [%]	q-Value	PEP	XCorr	Probability	Charge	MH+ [Da]	ΔM [ppm]	RT [min]	# Missed Cleavages
	High	kDDPVTNLNNAFEVAEk	1	2	1	O43707	K1(Label:13C(6)); K17(Label:13C(6))	0	51855692				0	8.29475e-10	4.6968	0	2	1915.99	2.84442	34.3719	1
	High	VGWEQLLTTIAr	3	10	2	H9KV75;O43707	R12(Label:13C(6)15N(4))	0	361363032				0	3.96024e-07	4.163	0	2	1396.79	2.42115	109.947	0
	High	LSGSNPYTTVTPQIINSK	2	4	1	O43707		0	132793896				0	4.848e-09	4.09634	0	2	1920.01	-0.556308	27.2505	0
	High	ETTDTDTADQVIASFk	1	4	1	O43707	K16(Label:13C(6))	0	0				0	2.49979e-11	3.7643	0	2	1747.83	-0.732183	47.7659	0
	High	VGWEQLLTTIAR	2	10	2	H9KV75;O43707		0	1.68994e+08				0	1.41831e-07	3.5874	0	2	1386.78	1.44744	110.462	0
	High	LSGSNPYTTVTPQIINSk	2	4	1	O43707	K18(Label:13C(6))	0	152778480				0	3.35121e-06	3.19417	0	2	1926.02	-1.75224	23.8065	0
	High	TINEVENQILTr	1	10	2	H9KV75;O43707	R12(Label:13C(6)15N(4))	0	680266096				0	0.000217002	3.19294	0	2	1439.76	-6.34884	20.637	0
	High	TINEVENQILTR	2	10	2	H9KV75;O43707		0	24484866				0	5.67042e-05	3.11119	0	2	1429.76	-5.04945	23.4707	0
	High	ETTDTDTADQVIASFK	1	4	1	O43707		0	64694068	2.08069	1		0	4.63112e-10	2.92827	0	2	1741.81	-0.812031	46.1034	0
	High	VEQIAAIAQELNELDYYDSHNVNTR	2	2	1	O43707		0	3.03559e+07				0	0.000608865	2.69656	0	3	2905.4	0.37267	114.467	0
	High	LASDLLEWIr	2	7	2	H9KV75;O43707	R10(Label:13C(6)15N(4))	0	263400218				0	1.52103e-07	2.57706	0	2	1225.68	-0.070342	91.8867	0
	High	LASDLLEWIR	1	7	2	H9KV75;O43707		0	0				0	0.000124905	2.28866	0	2	1215.67	0.806659	92.2799	0
	High	VEQIAAIAQELNELDYYDSHNVNTr	1	2	1	O43707	R25(Label:13C(6)15N(4))	0	8356757				0.000593	0.00502286	3.0473	0	3	2915.42	3.85755	117.628	0
	High	EGLLLWcQr	3	10	2	H9KV75;O43707	C7(Carbamidomethyl); R9(Label:13C(6)15N(4))	0	6.83264e+06				0.000593	0.00394534	2.26989	0	2	1184.61	-3.67268	5.04971	0
	High	GYEEWLLNEIR	1	7	2	H9KV75;O43707		0	11227079				0.000593	0.00420853	2.15718	0	2	1421.71	2.38226	96.3752	0
	High	KDDPVTNLNNAFEVAEK	1	2	1	O43707		0	75842904				0.001676	0.0249879	2.62855	0	2	1903.94	-0.613013	34.7097	1
P32119	Peroxiredoxin-2 OS=Homo sapiens GN=PRDX2 PE=1 SV=5 - [PRDX2_HUMAN]	4.7526	5.56	2	1	1	2	6849280	2.05633	1		198	21.8782	5.97314
	A2	Sequence	# PSMs	# Proteins	# Protein Groups	Protein Group Accessions	Modifications	ΔCn	Area	Heavy/Light	Heavy/Light Count	Heavy/Light Variability [%]	q-Value	PEP	XCorr	Probability	Charge	MH+ [Da]	ΔM [ppm]	RT [min]	# Missed Cleavages
	High	QITVNDLPVGr	2	2	1	P32119	R11(Label:13C(6)15N(4))	0	6849280	2.05633	1		0	0.000566588	2.51573	0	2	1221.68	-5.23481	3.97521	0
P46782	40S ribosomal protein S5 OS=Homo sapiens GN=RPS5 PE=1 SV=4 - [RS5_HUMAN]	8.28414	7.35	1	1	1	2	30843416	2.00329	1		204	22.8621	9.71533
	A2	Sequence	# PSMs	# Proteins	# Protein Groups	Protein Group Accessions	Modifications	ΔCn	Area	Heavy/Light	Heavy/Light Count	Heavy/Light Variability [%]	q-Value	PEP	XCorr	Probability	Charge	MH+ [Da]	ΔM [ppm]	RT [min]	# Missed Cleavages
	High	TIAEcLADELINAAk	2	1	1	P46782	C5(Carbamidomethyl); K15(Label:13C(6))	0	30843416	2.00329	1		0	7.71334e-06	3.17046	0	2	1637.85	1.64426	120.615	0
B4DW05	Prohibitin-2 OS=Homo sapiens GN=PHB2 PE=2 SV=1 - [B4DW05_HUMAN]	2.44806	7.51	7	1	1	1	43722626	1.99278	1		213	23.6876	9.23193
	A2	Sequence	# PSMs	# Proteins	# Protein Groups	Protein Group Accessions	Modifications	ΔCn	Area	Heavy/Light	Heavy/Light Count	Heavy/Light Variability [%]	q-Value	PEP	XCorr	Probability	Charge	MH+ [Da]	ΔM [ppm]	RT [min]	# Missed Cleavages
	Medium	VLSRPNAQELPSMYQR	1	7	1	B4DW05		0.0081	43722626	1.99278	1		0.041365	0.715419	2.44806	0	3	1888.96	-2.93426	13.819	0
B4DQH4	T-complex protein 1 subunit theta OS=Homo sapiens GN=CCT8 PE=2 SV=1 - [B4DQH4_HUMAN]	2.04492	3.37	4	1	1	1	18122082	1.71753	1		475	51.5533	5.23682
	A2	Sequence	# PSMs	# Proteins	# Protein Groups	Protein Group Accessions	Modifications	ΔCn	Area	Heavy/Light	Heavy/Light Count	Heavy/Light Variability [%]	q-Value	PEP	XCorr	Probability	Charge	MH+ [Da]	ΔM [ppm]	RT [min]	# Missed Cleavages
	High	IAVYScPFDGMITETk	1	4	1	B4DQH4	C6(Carbamidomethyl); K16(Label:13C(6))	0	18122082	1.71753	1		0	0.000215887	2.04492	0	2	1837.87	-3.7366	58.9532	0
C9J5V9	Nuclease-sensitive element-binding protein 1 (Fragment) OS=Homo sapiens GN=YBX1 PE=4 SV=1 - [C9J5V9_HUMAN]	16.238	13.89	3	1	1	3	740889904	1.57101	2	64.7553	216	23.5836	10.2573
	A2	Sequence	# PSMs	# Proteins	# Protein Groups	Protein Group Accessions	Modifications	ΔCn	Area	Heavy/Light	Heavy/Light Count	Heavy/Light Variability [%]	q-Value	PEP	XCorr	Probability	Charge	MH+ [Da]	ΔM [ppm]	RT [min]	# Missed Cleavages
	High	RPQYSNPPVQGEVMEGADNQGAGEQGRPVR	1	3	1	C9J5V9		0	204839028	1.05399	1		0	3.68643e-14	6.44029	0	3	3223.53	0.823504	15.0011	0
	High	rPQYSNPPVQGEVMEGADNQGAGEQGrPVr	2	3	1	C9J5V9	R1(Label:13C(6)15N(4)); R27(Label:13C(6)15N(4)); R30(Label:13C(6)15N(4))	0	740889904	2.34164	1		0	2.04681e-13	5.11959	0	4	3253.54	-4.91812	14.6163	0
H0Y7A7	Calmodulin (Fragment) OS=Homo sapiens GN=CALM2 PE=4 SV=1 - [H0Y7A7_HUMAN]	5.36244	16.04	6	2	2	2	4.84204e+07	1.55334	1		187	20.7489	4.36084
	A2	Sequence	# PSMs	# Proteins	# Protein Groups	Protein Group Accessions	Modifications	ΔCn	Area	Heavy/Light	Heavy/Light Count	Heavy/Light Variability [%]	q-Value	PEP	XCorr	Probability	Charge	MH+ [Da]	ΔM [ppm]	RT [min]	# Missed Cleavages
	High	EAFSLFDkDGDGTITTk	1	6	1	H0Y7A7	K8(Label:13C(6)); K17(Label:13C(6))	0	8.77693e+07	1.55334	1		0.000593	0.00443642	3.17439	0	2	1856.94	3.66344	25.4981	1
	High	aDQLTEEQIAEFk	1	1	1	H0Y7A7	N-Term(Acetyl); K13(Label:13C(6))	0	9071525				0.000593	0.00800866	2.18805	0	2	1569.78	1.91605	69.9813	0
Q14204	Cytoplasmic dynein 1 heavy chain 1 OS=Homo sapiens GN=DYNC1H1 PE=1 SV=5 - [DYHC1_HUMAN]	4.95847	1.08	1	1	2	2	8.53486e+06	1.49792	1		4646	532.072	6.40479
	A2	Sequence	# PSMs	# Proteins	# Protein Groups	Protein Group Accessions	Modifications	ΔCn	Area	Heavy/Light	Heavy/Light Count	Heavy/Light Variability [%]	q-Value	PEP	XCorr	Probability	Charge	MH+ [Da]	ΔM [ppm]	RT [min]	# Missed Cleavages
	High	VLTLSEDSPYETLHSFISNAVAPFFK	1	1	1	Q14204		0	6.40789e+06	1.49792	1		0	0.00312904	2.45232	0	3	2912.49	6.77356	179.306	0
	Low	iDLEVrSLETCmYDHkTFSEILNr	1	1	1	Q14204	N-Term(Acetyl); R6(Label:13C(6)15N(4)); M12(Oxidation); K16(Label:13C(6)); R24(Label:13C(6)15N(4))	0.0233	10661841				0.387978	1	2.50615	0	3	2996.47	0.6357	106.107	2
O75369	Filamin-B OS=Homo sapiens GN=FLNB PE=1 SV=2 - [FLNB_HUMAN]	60.858	7.34	3	8	10	20	6.90209e+07	1.47846	2	73.9348	2602	277.99	5.73193
	A2	Sequence	# PSMs	# Proteins	# Protein Groups	Protein Group Accessions	Modifications	ΔCn	Area	Heavy/Light	Heavy/Light Count	Heavy/Light Variability [%]	q-Value	PEP	XCorr	Probability	Charge	MH+ [Da]	ΔM [ppm]	RT [min]	# Missed Cleavages
	High	SPFVVQVGEAcNPNAcR	1	2	1	O75369	C11(Carbamidomethyl); C16(Carbamidomethyl)	0	115975360				0	5.63371e-11	4.43348	0	2	1904.87	-1.89841	16.4642	0
	High	GAGTGGLGLTVEGPcEAK	4	3	2	O75369;Q14315	C15(Carbamidomethyl)	0	28906113				0	3.43227e-06	3.59052	0	2	1673.83	5.20099	2.94128	0
	High	LIALLEVLSQK	2	5	3	Q5HY54;O75369;Q14315		0	3.31288e+06				0	2.28935e-06	3.43956	0	2	1226.77	1.7804	108.546	0
	High	LIALLEVLSQk	2	5	3	Q5HY54;O75369;Q14315	K11(Label:13C(6))	0	0				0	4.32771e-07	3.34887	0	2	1232.79	-0.396494	105.107	0
	High	VTASGPGLSSYGVPASLPVDFAIDAr	1	2	1	O75369	R26(Label:13C(6)15N(4))	0	4.19256e+06	2.30807	1		0	1.47948e-05	3.26389	0	2	2557.33	6.81338	126.496	0
	High	APSVATVGSIcDLNLk	1	3	1	O75369	C11(Carbamidomethyl); K16(Label:13C(6))	0	0				0	2.87092e-11	3.07399	0	2	1650.88	-0.151684	48.2125	0
	High	SPFEVQVGPEAGMQk	1	2	1	O75369	K15(Label:13C(6))	0	0				0	0.000339755	3.04858	0	2	1609.8	-2.23554	19.677	0
	High	IPEINSSDMSAHVTSPSGr	1	2	1	O75369	R19(Label:13C(6)15N(4))	0	62181288				0	2.70334e-05	2.90612	0	3	1994.93	-8.82912	15.5054	0
	High	DLDIIDNYDYSHTVk	1	2	1	O75369	K15(Label:13C(6))	0	4637275				0	3.53941e-06	2.6269	0	2	1816.88	4.02799	44.1735	0
	High	VTASGPGLSSYGVPASLPVDFAIDAR	1	2	1	O75369		0	14987982				0	0.0020077	2.49987	0	2	2547.31	2.13143	124.335	0
	High	DGScSAEYIPFAPGDYDVNITYGGAHIPGSPFr	1	2	1	O75369	C4(Carbamidomethyl); R33(Label:13C(6)15N(4))	0	14076242				0	0.00229587	2.43426	0	3	3540.61	2.60185	132.403	0
	High	APSVATVGSIcDLNLK	1	3	1	O75369	C11(Carbamidomethyl)	0	0				0	8.55315e-06	2.17732	0	2	1644.86	-1.12467	46.9212	0
	High	DGTcTVTYLPTLPGDYSILVk	1	2	1	O75369	C4(Carbamidomethyl); K21(Label:13C(6))	0	11886481	0.947044	1		0.000593	0.00551778	2.71451	0	2	2319.19	1.17515	124.075	0
	High	DLDIIDNYDYSHTVK	1	2	1	O75369		0	3.02165e+06				0.000864	0.0121265	2.80063	0	2	1810.83	-9.24553	42.1175	0
	High	DGTcTVTYLPTLPGDYSILVK	1	2	1	O75369	C4(Carbamidomethyl)	0	1.56904e+07				0.004019	0.0916268	2.5829	0	2	2313.18	6.08052	123.731	0
F8VRJ2	Nucleosome assembly protein 1-like 1 (Fragment) OS=Homo sapiens GN=NAP1L1 PE=3 SV=1 - [F8VRJ2_HUMAN]	3.84003	14.91	16	1	1	1	61738616	1.45194	1		114	13.4918	4.64014
	A2	Sequence	# PSMs	# Proteins	# Protein Groups	Protein Group Accessions	Modifications	ΔCn	Area	Heavy/Light	Heavy/Light Count	Heavy/Light Variability [%]	q-Value	PEP	XCorr	Probability	Charge	MH+ [Da]	ΔM [ppm]	RT [min]	# Missed Cleavages
	High	LDGLVETPTGYIESLPR	1	16	1	F8VRJ2		0	61738616	1.45194	1		0	1.05035e-06	3.84003	0	2	1859.98	1.45563	85.6922	0
F5GZT4	Heterogeneous nuclear ribonucleoprotein H OS=Homo sapiens GN=HNRNPH1 PE=4 SV=1 - [F5GZT4_HUMAN]	6.11906	10.69	8	1	1	2	85349734	1.36319	2	45.1065	159	16.8086	5.18604
	A2	Sequence	# PSMs	# Proteins	# Protein Groups	Protein Group Accessions	Modifications	ΔCn	Area	Heavy/Light	Heavy/Light Count	Heavy/Light Variability [%]	q-Value	PEP	XCorr	Probability	Charge	MH+ [Da]	ΔM [ppm]	RT [min]	# Missed Cleavages
	High	ATENDIYNFFSPLNPVr	2	8	1	F5GZT4	R17(Label:13C(6)15N(4))	0	85349734	1.36319	2	45.1065	0	3.34835e-05	3.35345	0	2	2007	5.17311	118.217	0
P31946	14-3-3 protein beta/alpha OS=Homo sapiens GN=YWHAB PE=1 SV=3 - [1433B_HUMAN]	50.1679	27.64	3	3	4	13	7.71856e+07	1.29341	2	29.4259	246	28.0648	4.83057
	A2	Sequence	# PSMs	# Proteins	# Protein Groups	Protein Group Accessions	Modifications	ΔCn	Area	Heavy/Light	Heavy/Light Count	Heavy/Light Variability [%]	q-Value	PEP	XCorr	Probability	Charge	MH+ [Da]	ΔM [ppm]	RT [min]	# Missed Cleavages
	High	QTTVSNSQQAYQEAFEISK	2	1	1	P31946		0	68215818				0	2.63026e-14	6.06972	0	2	2159.02	-1.80335	25.6978	0
	High	EKIEAELQDIcNDVLELLDK	1	1	1	P31946	C11(Carbamidomethyl)	0	2.81821e+06				0	6.51731e-10	5.75749	0	3	2387.22	8.86758	180.116	1
	High	QTTVSNSQQAYQEAFEISk	2	1	1	P31946	K19(Label:13C(6))	0	39587228				0	4.95252e-09	4.9542	0	2	2165.05	2.66169	28.698	0
	High	DSTLIMQLLr	4	13	5	P62258;P31946;P61981;P27348;B0AZS6	R10(Label:13C(6)15N(4))	0	129406986				0	5.44362e-06	3.25418	0	2	1199.67	0.39597	82.1242	0
	High	DSTLIMQLLR	2	13	5	P62258;P31946;P61981;P27348;B0AZS6		0	9069369				0	3.24099e-06	3.2442	0	1	1189.66	0.537803	81.3718	0
	High	TAFDEAIAELDTLNEESYk	1	1	1	P31946	K19(Label:13C(6))	0	15709300	1.06494	1		0	3.41226e-05	2.86374	0	2	2165.03	1.97545	127.506	0
	High	EkIEAELQDIcNDVLELLDk	1	1	1	P31946	K2(Label:13C(6)); C11(Carbamidomethyl); K20(Label:13C(6))	0	33934006	1.57091	1		0.006306	0.119078	3.64302	0	3	2399.26	7.45988	180.149	1
P18669	Phosphoglycerate mutase 1 OS=Homo sapiens GN=PGAM1 PE=1 SV=2 - [PGAM1_HUMAN]	25.0295	34.25	2	5	5	7	1.16147e+08	1.25182	2	6.36036	254	28.7858	7.18115
	A2	Sequence	# PSMs	# Proteins	# Protein Groups	Protein Group Accessions	Modifications	ΔCn	Area	Heavy/Light	Heavy/Light Count	Heavy/Light Variability [%]	q-Value	PEP	XCorr	Probability	Charge	MH+ [Da]	ΔM [ppm]	RT [min]	# Missed Cleavages
	High	YADLTEDQLPScESLk	1	1	1	P18669	C12(Carbamidomethyl); K16(Label:13C(6))	0	154609600	1.1993	1		0	7.69825e-10	4.8125	0	2	1874.88	2.03503	31.1276	0
	High	YADLTEDQLPScESLkDTIAr	1	1	1	P18669	C12(Carbamidomethyl); K16(Label:13C(6)); R21(Label:13C(6)15N(4))	0	37990687	1.30663	1		0	3.99295e-07	4.62658	0	2	2441.18	-0.000799305	61.686	1
	High	TLWTVLDAIDQmWLPVVr	1	2	1	P18669	M12(Oxidation); R18(Label:13C(6)15N(4))	0	546339				0	0.00103155	3.58501	0	3	2182.17	2.82557	178.677	0
	High	SYDVPPPPMEPDHPFYSNISK	1	2	1	P18669		0	40621116				0	0.000145709	2.58715	0	2	2417.11	-1.23163	49.7774	0
	High	YADLTEDQLPScESLK	2	1	1	P18669	C12(Carbamidomethyl)	0	269828320				0	0.000182281	2.02392	0	2	1868.85	-2.14551	34.4663	0
	High	HLEGLSEEAIMELNLPTGIPIVYELDK	1	1	1	P18669		0	0				0.009405	0.173028	2.60294	0	3	3023.57	1.03616	185.539	0
P42704	Leucine-rich PPR motif-containing protein, mitochondrial OS=Homo sapiens GN=LRPPRC PE=1 SV=3 - [LPPRC_HUMAN]	2.44525	1.65	1	1	1	1	4.88498e+06	1.24922	1		1394	157.805	6.12549
	A2	Sequence	# PSMs	# Proteins	# Protein Groups	Protein Group Accessions	Modifications	ΔCn	Area	Heavy/Light	Heavy/Light Count	Heavy/Light Variability [%]	q-Value	PEP	XCorr	Probability	Charge	MH+ [Da]	ΔM [ppm]	RT [min]	# Missed Cleavages
	High	LANQFAIYKPVTDFFLQLVDAGK	1	1	1	P42704		0	4.88498e+06	1.24922	1		0.002176	0.0608644	2.44525	0	3	2598.4	2.47077	174.446	0
E7EV89	Lysine-specific demethylase 5A (Fragment) OS=Homo sapiens GN=KDM5A PE=4 SV=1 - [E7EV89_HUMAN]	8.55151	2.52	3	1	1	3	119721204	1.24288	1		715	81.4471	6.27783
	A2	Sequence	# PSMs	# Proteins	# Protein Groups	Protein Group Accessions	Modifications	ΔCn	Area	Heavy/Light	Heavy/Light Count	Heavy/Light Variability [%]	q-Value	PEP	XCorr	Probability	Charge	MH+ [Da]	ΔM [ppm]	RT [min]	# Missed Cleavages
	High	MAADPECLDVGLAAMVck	3	3	1	E7EV89	C17(Carbamidomethyl); K18(Label:13C(6))	0	119721204	1.24288	1		0	0.00153924	3.14224	0	2	1899.88	1.92385	101.735	0
Q14974	Importin subunit beta-1 OS=Homo sapiens GN=KPNB1 PE=1 SV=2 - [IMB1_HUMAN]	12.8122	6.39	6	4	4	4	8.1134e+06	1.24158	1		876	97.108	4.77979
	A2	Sequence	# PSMs	# Proteins	# Protein Groups	Protein Group Accessions	Modifications	ΔCn	Area	Heavy/Light	Heavy/Light Count	Heavy/Light Variability [%]	q-Value	PEP	XCorr	Probability	Charge	MH+ [Da]	ΔM [ppm]	RT [min]	# Missed Cleavages
	High	GALQYLVPILTQTLTk	1	2	1	Q14974	K16(Label:13C(6))	0	4.96132e+06				0	2.25314e-09	3.6539	0	3	1765.07	6.37591	150.603	0
	High	mELITILEK	1	2	1	Q14974	N-Term(Acetyl)	0	2197427				0	0.00164105	3.49785	0	2	1131.64	7.93455	142.513	0
	High	IQFNDLQSLLcATLQNVLr	1	4	1	Q14974	C11(Carbamidomethyl); R19(Label:13C(6)15N(4))	0	1.54414e+06				0	7.50678e-06	3.44745	0	3	2256.21	3.96673	184.693	0
	High	SSAYESLMEIVk	1	5	1	Q14974	K12(Label:13C(6))	0	17181470	1.24158	1		0.000593	0.0064431	2.21299	0	2	1362.69	-2.62155	63.8478	0
P30086	Phosphatidylethanolamine-binding protein 1 OS=Homo sapiens GN=PEBP1 PE=1 SV=3 - [PEBP1_HUMAN]	9.05951	17.11	1	2	2	3	49996972	1.20491	1		187	21.0437	7.53271
	A2	Sequence	# PSMs	# Proteins	# Protein Groups	Protein Group Accessions	Modifications	ΔCn	Area	Heavy/Light	Heavy/Light Count	Heavy/Light Variability [%]	q-Value	PEP	XCorr	Probability	Charge	MH+ [Da]	ΔM [ppm]	RT [min]	# Missed Cleavages
	High	APVAGTcYQAEWDDYVPK	1	1	1	P30086	C7(Carbamidomethyl)	0	12705848				0	1.0238e-12	4.19829	0	2	2069.94	3.84313	57.681	0
	High	APVAGTcYQAEWDDYVPk	1	1	1	P30086	C7(Carbamidomethyl); K18(Label:13C(6))	0	18044378				0	6.32359e-06	2.82823	0	2	2075.95	1.19197	56.2399	0
	High	LYTLVLTDPDAPSr	1	1	1	P30086	R14(Label:13C(6)15N(4))	0	81949566	1.20491	1		0	0.00337408	2.03299	0	2	1570.83	-4.2739	36.0947	0
F5H823	Ras-related protein Rap-1b (Fragment) OS=Homo sapiens GN=RAP1B PE=4 SV=1 - [F5H823_HUMAN]	6.28817	11.65	9	1	1	2	39050955	1.19197	1		103	11.909	5.5542
	A2	Sequence	# PSMs	# Proteins	# Protein Groups	Protein Group Accessions	Modifications	ΔCn	Area	Heavy/Light	Heavy/Light Count	Heavy/Light Variability [%]	q-Value	PEP	XCorr	Probability	Charge	MH+ [Da]	ΔM [ppm]	RT [min]	# Missed Cleavages
	High	INVNEIFYDLVR	1	9	1	F5H823		0	25359893	1.19197	1		0	4.70589e-06	3.24869	0	2	1494.8	3.05654	135.52	0
	High	INVNEIFYDLVr	1	9	1	F5H823	R12(Label:13C(6)15N(4))	0	39050955				0	8.46838e-07	3.03948	0	2	1504.8	-1.64765	135.751	0
Q5T6W5	Heterogeneous nuclear ribonucleoprotein K OS=Homo sapiens GN=HNRNPK PE=2 SV=1 - [Q5T6W5_HUMAN]	63.5823	12.62	4	3	3	14	2.34584e+08	1.17275	4	62.273	428	47.5276	5.63037
	A2	Sequence	# PSMs	# Proteins	# Protein Groups	Protein Group Accessions	Modifications	ΔCn	Area	Heavy/Light	Heavy/Light Count	Heavy/Light Variability [%]	q-Value	PEP	XCorr	Probability	Charge	MH+ [Da]	ΔM [ppm]	RT [min]	# Missed Cleavages
	High	GSYGDLGGPIITTQVTIPK	2	3	1	Q5T6W5		0	69730160				0	1.01552e-08	5.25492	0	2	1917.04	3.0738	75.2996	0
	High	IITITGTQDQIQNAQYLLQNSVK	3	2	1	Q5T6W5		0	189256816	0.797104	2	20.6765	0	2.99554e-09	5.14508	0	2	2589.41	7.40594	116.25	0
	High	GSYGDLGGPIITTQVTIPk	2	3	1	Q5T6W5	K19(Label:13C(6))	0	134285024				0	7.27595e-08	4.62027	0	2	1923.06	3.9594	79.5432	0
	High	IILDLISESPIk	1	4	1	Q5T6W5	K12(Label:13C(6))	0	72467952				0	3.0722e-06	3.56439	0	2	1346.82	-0.0625938	91.4722	0
	High	IITITGTQDQIQNAQYLLQNSVk	4	2	1	Q5T6W5	K23(Label:13C(6))	0	4.94497e+08	2.08726	2	51.7189	0	0.00282643	3.42667	0	2	2595.42	6.21781	119.142	0
	High	IILDLISESPIK	2	4	1	Q5T6W5		0	74968800				0.000593	0.00403489	2.58237	0	2	1340.8	-0.527487	91.2405	0
P61981	14-3-3 protein gamma OS=Homo sapiens GN=YWHAG PE=1 SV=2 - [1433G_HUMAN]	35.8689	19.43	3	2	3	11	5.54732e+07	1.13043	3	3.34555e+07	247	28.2849	4.89404
	A2	Sequence	# PSMs	# Proteins	# Protein Groups	Protein Group Accessions	Modifications	ΔCn	Area	Heavy/Light	Heavy/Light Count	Heavy/Light Variability [%]	q-Value	PEP	XCorr	Probability	Charge	MH+ [Da]	ΔM [ppm]	RT [min]	# Missed Cleavages
	High	TAFDDAIAELDTLNEDSYK	1	1	1	P61981		0	1.39539e+07	0.0116743	1		0	2.77137e-14	4.37793	0	2	2130.98	2.88382	124.869	0
	High	ELEAVcQDVLSLLDNYLIk	2	1	1	P61981	C6(Carbamidomethyl); K19(Label:13C(6))	0	1.27591e+07	6.19436	2	2402.93	0	3.19668e-08	4.01896	0	2	2241.19	3.20004	177.334	0
	High	DSTLIMQLLr	4	13	5	P62258;P31946;P61981;P27348;B0AZS6	R10(Label:13C(6)15N(4))	0	129406986				0	5.44362e-06	3.25418	0	2	1199.67	0.39597	82.1242	0
	High	DSTLIMQLLR	2	13	5	P62258;P31946;P61981;P27348;B0AZS6		0	9069369				0	3.24099e-06	3.2442	0	1	1189.66	0.537803	81.3718	0
	High	TAFDDAIAELDTLNEDSYk	1	1	1	P61981	K19(Label:13C(6))	0	24253545				0	3.83526e-06	2.78687	0	2	2137	2.02476	125.29	0
	High	ELEAVcQDVLSLLDNYLIK	1	1	1	P61981	C6(Carbamidomethyl)	0	8.16632e+06				0.001676	0.0178104	2.98765	0	3	2235.16	-0.161724	177.303	0
D6RBK0	Prohibitin (Fragment) OS=Homo sapiens GN=PHB PE=4 SV=1 - [D6RBK0_HUMAN]	2.73036	21.77	7	1	1	1	51176846	1.12971	1		124	13.6574	9.36377
	A2	Sequence	# PSMs	# Proteins	# Protein Groups	Protein Group Accessions	Modifications	ΔCn	Area	Heavy/Light	Heavy/Light Count	Heavy/Light Variability [%]	q-Value	PEP	XCorr	Probability	Charge	MH+ [Da]	ΔM [ppm]	RT [min]	# Missed Cleavages
	High	GVQDIVVGEGTHFLIPWVQKPIIFDcR	1	7	1	D6RBK0	C26(Carbamidomethyl)	0	51176846	1.12971	1		0.000593	0.00437467	2.73036	0	4	3123.64	-2.36306	151.732	0
F8VZU9	Myosin light polypeptide 6 OS=Homo sapiens GN=MYL6 PE=4 SV=1 - [F8VZU9_HUMAN]	53.5049	30.1	12	3	3	17	4.35067e+08	1.12655	5	87.7075	103	11.6695	4.41162
	A2	Sequence	# PSMs	# Proteins	# Protein Groups	Protein Group Accessions	Modifications	ΔCn	Area	Heavy/Light	Heavy/Light Count	Heavy/Light Variability [%]	q-Value	PEP	XCorr	Probability	Charge	MH+ [Da]	ΔM [ppm]	RT [min]	# Missed Cleavages
	High	DQGTYEDYVEGLr	3	12	1	F8VZU9	R13(Label:13C(6)15N(4))	0	556291624	1.12655	1		0	1.58216e-11	4.50814	0	2	1554.69	-3.16168	32.7898	0
	High	VLDFEHFLPMLQTVAk	6	11	1	F8VZU9	K16(Label:13C(6))	0	351873696	0.881105	2	40.6458	0	4.55396e-13	3.74055	0	3	1894.03	3.55512	139.185	0
	High	NkDQGTYEDYVEGLr	2	11	1	F8VZU9	K2(Label:13C(6)); R15(Label:13C(6)15N(4))	0	4455136				0	0.000159057	3.57368	0	3	1802.84	-5.54889	13.1917	1
	High	DQGTYEDYVEGLR	2	12	1	F8VZU9		0	411691648				0	2.51041e-07	2.74273	0	2	1544.68	-1.14806	32.5419	0
	High	VLDFEHFLPMLQTVAK	3	11	1	F8VZU9		0	744453410	0.0109682	1		0	4.15177e-06	2.71372	0	3	1888	0.456315	142.267	0
	High	VLDFEHFLPmLQTVAk	1	11	1	F8VZU9	M10(Oxidation); K16(Label:13C(6))	0	1.54798e+07	2.861	1		0.003762	0.0834708	2.42649	0	3	1910.02	-1.32185	116.37	0
P68363	Tubulin alpha-1B chain OS=Homo sapiens GN=TUBA1B PE=1 SV=1 - [TBA1B_HUMAN]	322.484	39.02	32	11	11	95	4.02431e+09	1.09185	19	71.2862	451	50.1196	5.05908
	A2	Sequence	# PSMs	# Proteins	# Protein Groups	Protein Group Accessions	Modifications	ΔCn	Area	Heavy/Light	Heavy/Light Count	Heavy/Light Variability [%]	q-Value	PEP	XCorr	Probability	Charge	MH+ [Da]	ΔM [ppm]	RT [min]	# Missed Cleavages
	High	TIGGGDDSFNTFFSETGAGK	4	20	1	P68363		0	2981795296	1.01212	1		0	4.76314e-14	5.66597	0	2	2007.9	3.26934	68.9556	0
	High	TIGGGDDSFNTFFSETGAGk	4	20	1	P68363	K20(Label:13C(6))	0	3264183488				0	5.60334e-16	5.12577	0	2	2013.92	3.81134	68.0331	0
	High	AYHEQLSVAEITNAcFEPANQMVk	3	9	1	P68363	C15(Carbamidomethyl); K24(Label:13C(6))	0	12573002				0	7.90874e-10	4.89837	0	3	2756.32	1.79083	94.1747	0
	High	FDGALNVDLTEFQTNLVPYPR	2	14	1	P68363		0	140653468	1.09185	1		0	4.87314e-14	4.80451	0	2	2409.22	5.54956	141.78	0
	High	FDGALNVDLTEFQTNLVPYPr	4	14	1	P68363	R21(Label:13C(6)15N(4))	0	176243064	2.39091	2	20148.2	0	7.15821e-14	4.75061	0	2	2419.23	3.92508	141.952	0
	High	IHFPLATYAPVISAEK	6	12	1	P68363		0	670704288	0.0184105	1		0	1.7122e-11	4.3636	0	2	1756.96	0.557608	67.2403	0
	High	IHFPLATYAPVISAEk	9	12	1	P68363	K16(Label:13C(6))	0	993454080	0.708587	1		0	2.68758e-11	4.22867	0	3	1762.98	0.589845	68.0047	0
	High	AVFVDLEPTVIDEVr	8	12	1	P68363	R15(Label:13C(6)15N(4))	0	314510176	0.879667	2	86.4025	0	7.99485e-15	4.22111	0	2	1711.92	1.26587	95.4175	0
	High	AVFVDLEPTVIDEVR	6	12	1	P68363		0	462782080				0	1.90251e-15	4.20627	0	2	1701.91	0.752562	95.9608	0
	High	SIQFVDWcPTGFk	7	3	1	P68363	C8(Carbamidomethyl); K13(Label:13C(6))	0	1353673312	1.41682	2	38.3747	0	9.5539e-07	4.04196	0	2	1590.77	1.18362	76.2529	0
	High	AYHEQLSVAEITNAcFEPANQMVK	3	9	1	P68363	C15(Carbamidomethyl)	0	14296680				0	1.54749e-06	3.949	0	3	2750.3	1.59044	108.725	0
	High	LISQIVSSITASLr	6	10	1	P68363	R14(Label:13C(6)15N(4))	0	601068	4.83246	1		0	1.00106e-11	3.94577	0	2	1497.89	0.813928	223.806	0
	High	LISQIVSSITASLR	5	10	1	P68363		0	39145170	1.21754	1		0	1.967e-10	3.8593	0	2	1487.88	0.141698	154.245	0
	High	VGINYQPPTVVPGGDLAk	5	13	1	P68363	K18(Label:13C(6))	0	6382603264	0.925177	2	1.04694	0	2.15939e-09	3.78619	0	2	1831	-1.18773	52.6014	0
	High	SIQFVDWcPTGFK	3	3	1	P68363	C8(Carbamidomethyl)	0	1068992864				0	1.63333e-06	3.69803	0	2	1584.75	1.10314	73.2492	0
	High	NLDIErPTYTNLNr	3	15	1	P68363	R6(Label:13C(6)15N(4)); R14(Label:13C(6)15N(4))	0	977747696				0	0.00340709	2.54063	0	2	1738.9	-0.708975	14.729	0
	High	QLFHPEQLITGK	1	23	1	P68363		0	0				0	0.00118412	2.48324	0	3	1410.77	-0.959123	8.30955	0
	High	VGINYQPPTVVPGGDLAK	4	13	1	P68363		0	7455069952	1.10017	1		0	0.00213482	2.4664	0	2	1824.98	-0.395888	45.6545	0
	High	QLFHPEQLITGk	2	23	1	P68363	K12(Label:13C(6))	0	716117920				0	1.14228e-06	2.33056	0	3	1416.79	-2.17393	2.02438	0
	High	EIIDLVLDr	4	9	1	P68363	R9(Label:13C(6)15N(4))	0	267937440	1.14816	1		0	0.00241263	2.25889	0	2	1095.63	0.589268	61.1785	0
	High	NLDIERPTYTNLNR	4	15	1	P68363		0	163313680	0.330065	2	66920.1	0	0.00084591	2.21042	0	2	1718.88	-2.10354	3.79227	0
	High	EIIDLVLDR	2	9	1	P68363		0	1.52101e+07	0.501728	1		0	0.000873232	1.6768	0	1	1085.62	0.634033	57.4149	0
P35268	60S ribosomal protein L22 OS=Homo sapiens GN=RPL22 PE=1 SV=2 - [RL22_HUMAN]	8.83495	20.31	1	1	1	2	110814076	1.08385	1		128	14.7778	9.18799
	A2	Sequence	# PSMs	# Proteins	# Protein Groups	Protein Group Accessions	Modifications	ΔCn	Area	Heavy/Light	Heavy/Light Count	Heavy/Light Variability [%]	q-Value	PEP	XCorr	Probability	Charge	MH+ [Da]	ΔM [ppm]	RT [min]	# Missed Cleavages
	High	fTLDCTHPVEDGImDAANFEQFLQEr	2	1	1	P35268	N-Term(Acetyl); M14(Oxidation); R26(Label:13C(6)15N(4))	0	110814076	1.08385	1		0	2.14287e-06	5.32278	0	3	3094.41	9.49212	146.249	0
P35579	Myosin-9 OS=Homo sapiens GN=MYH9 PE=1 SV=4 - [MYH9_HUMAN]	526.696	25.05	11	32	32	126	7.56286e+08	1.06415	35	33.8113	1960	226.392	5.60498
	A2	Sequence	# PSMs	# Proteins	# Protein Groups	Protein Group Accessions	Modifications	ΔCn	Area	Heavy/Light	Heavy/Light Count	Heavy/Light Variability [%]	q-Value	PEP	XCorr	Probability	Charge	MH+ [Da]	ΔM [ppm]	RT [min]	# Missed Cleavages
	High	HSQAVEELAEQLEQTK	2	1	1	P35579		0	120048378	1.13881	1		0	2.73804e-13	6.34512	0	2	1839.9	-2.12226	34.959	0
	High	MQQNIQELEEQLEEEESAr	2	1	1	P35579	R19(Label:13C(6)15N(4))	0	34875368				0	2.13178e-12	6.18696	0	2	2343.07	3.4216	83.4474	0
	High	kLEGDSTDLSDQIAELQAQIAELk	1	1	1	P35579	K1(Label:13C(6)); K24(Label:13C(6))	0	2.21902e+06				0	2.58498e-14	6.0479	0	2	2627.38	-0.659604	139.428	1
	High	IAQLEEELEEEQGNTELINDr	2	1	1	P35579	R21(Label:13C(6)15N(4))	0	50454140	0.915101	1		0	4.28246e-12	5.93699	0	2	2482.18	0.948145	75.941	0
	High	LQLQEQLQAETELcAEAEELr	4	1	1	P35579	C14(Carbamidomethyl); R21(Label:13C(6)15N(4))	0	788058				0	8.38619e-16	5.93547	0	2	2511.24	4.14223	214.745	0
	High	DFSALESQLQDTQELLQEENr	2	1	1	P35579	R21(Label:13C(6)15N(4))	0	243628748	1.11022	1		0	8.38285e-10	5.88052	0	2	2503.19	2.37286	134.494	0
	High	DFSALESQLQDTQELLQEENR	2	1	1	P35579		0	191215832				0	8.88244e-09	5.62292	0	2	2493.18	3.64264	134.812	0
	High	LQLQEQLQAETELcAEAEELR	4	1	1	P35579	C14(Carbamidomethyl)	0	2.9786e+06	0.716043	1		0	2.87387e-13	5.55145	0	2	2501.23	5.70782	188.636	0
	High	DLGEELEALKTELEDTLDSTAAQQELR	1	1	1	P35579		0	3.99172e+07	1.09304	1		0	1.72886e-07	5.4688	0	2	3017.5	7.09428	178.481	1
	High	IAQLEEELEEEQGNTELINDR	3	1	1	P35579		0	5.428e+07				0	3.91774e-13	5.41073	0	2	2472.16	-5.28249	75.779	0
	High	ANLQIDQINTDLNLEr	4	1	1	P35579	R16(Label:13C(6)15N(4))	0	175198212	0.846487	2	19.2164	0	7.05663e-14	5.3499	0	2	1879.98	0.297395	71.6326	0
	High	TQLEELEDELQATEDAk	4	5	1	P35579	K17(Label:13C(6))	0	2.94296e+08	0.97421	2	2.61292	0	9.79976e-14	5.33538	0	2	1967.94	2.64592	86.5999	0
	High	DLGEELEALkTELEDTLDSTAAQQELr	4	1	1	P35579	K10(Label:13C(6)); R27(Label:13C(6)15N(4))	0	311247216	0.983041	1		0	9.33314e-08	5.21855	0	2	3033.52	2.60476	178.57	1
	High	SMEAEMIQLQEELAAAEr	1	1	1	P35579	R18(Label:13C(6)15N(4))	0	1.62263e+07	1.7752	1		0	5.45003e-08	5.16918	0	2	2058.98	5.63546	125.986	0
	High	HSQAVEELAEQLEQTk	4	1	1	P35579	K16(Label:13C(6))	0	109974481	1.28299	1		0	2.08981e-12	5.01691	0	2	1845.92	-3.29885	39.3247	0
	High	HSQAVEELAEQLEQTKR	1	1	1	P35579		0	0				0	3.40675e-09	4.9331	0	3	1995.99	-7.73479	21.8039	1
	High	IAQLEEQLDNETK	1	1	1	P35579		0	8931260	0.52617	1		0	2.23951e-10	4.90888	0	2	1530.76	-0.934245	1.01638	0
	High	IAQLEEQLDNETk	2	1	1	P35579	K13(Label:13C(6))	0	3.97059e+06				0	4.62932e-11	4.90124	0	2	1536.79	0.586829	0.949387	0
	High	NFINNPLAQADWAAk	4	3	1	P35579	K15(Label:13C(6))	0	971499744				0	2.38787e-10	4.75475	0	2	1678.86	-2.30458	65.2417	0
	High	ANLQIDQINTDLNLER	3	1	1	P35579		0	106599016				0	9.12696e-12	4.62784	0	2	1869.97	2.56676	71.6439	0
	High	LQQELDDLLVDLDHQr	5	1	1	P35579	R16(Label:13C(6)15N(4))	0	646213259	1.18291	3	15.7838	0	2.02991e-13	4.61598	0	2	1960.01	2.97613	94.0394	0
	High	LEGDSTDLSDQIAELQAQIAELk	1	1	1	P35579	K23(Label:13C(6))	0	1.63149e+07	0.637104	1		0	2.87422e-11	4.59939	0	2	2493.29	7.57376	151.015	0
	High	kQELEEIcHDLEAr	5	1	1	P35579	K1(Label:13C(6)); C8(Carbamidomethyl); R14(Label:13C(6)15N(4))	0	118500224	1.07445	1		0	7.79952e-08	4.5529	0	3	1785.87	-4.57012	1.48938	1
	High	IrELESQISELQEDLESEr	1	1	1	P35579	R2(Label:13C(6)15N(4)); R19(Label:13C(6)15N(4))	0	0				0	1.98786e-09	4.54947	0	2	2323.16	3.0951	95.176	1
	High	LQQELDDLLVDLDHQR	4	1	1	P35579		0	131565152	0.0217945	2	13.8004	0	1.97486e-13	4.54019	0	2	1949.99	-2.28332	98.9076	0
	High	QLLQANPILEAFGNAK	3	5	1	P35579		0	374360076				0	3.52578e-11	4.41105	0	2	1726.95	1.93559	93.7297	0
	High	SMEAEMIQLQEELAAAER	1	1	1	P35579		0	2.04117e+07	1.28123	1		0	9.82775e-09	4.37698	0	2	2048.98	6.36239	128.513	0
	High	IAEFTTNLTEEEEK	2	1	1	P35579		0	166523152				0	6.39841e-14	4.35476	0	2	1653.78	-0.377112	21.1324	0
	High	VEDMAELTcLNEASVLHNLk	1	7	1	P35579	C9(Carbamidomethyl); K20(Label:13C(6))	0	262633400	1.84813	1		0	4.23634e-06	4.26595	0	3	2292.13	0.410818	87.2374	0
	High	KQELEEIcHDLEAR	6	1	1	P35579	C8(Carbamidomethyl)	0	57002420				0	6.27212e-08	4.1808	0	3	1769.84	-2.18805	10.9455	1
	High	VISGVLQLGNIVFk	2	1	1	P35579	K14(Label:13C(6))	0	96536168	1.77161	1		0	1.02541e-10	4.1118	0	2	1492.92	0.394645	119.954	0
	High	MQQNIQELEEQLEEEESAR	2	1	1	P35579		0	207316237				0	1.20246e-08	4.05549	0	2	2333.07	4.15516	80.2803	0
	High	IAEFTTNLTEEEEk	2	1	1	P35579	K14(Label:13C(6))	0	0				0	1.6796e-12	4.02927	0	2	1659.8	-0.735877	21.4369	0
	High	FLSNGHVTIPGQQDkDMFQETMEAMr	1	1	1	P35579	K15(Label:13C(6)); R26(Label:13C(6)15N(4))	0	66389590				0	0.00017897	4.02061	0	3	3026.42	0.392562	88.8655	1
	High	NFINNPLAQADWAAK	3	3	1	P35579		0	635405472	1.12492	1		0	2.67094e-08	3.96296	0	2	1672.84	-1.15286	61.552	0
	High	HEMPPHIYAITDTAYR	2	2	1	P35579		0	203776480	0.351069	2	145.191	0	0.0015159	3.84935	0	3	1914.91	-4.86054	16.5734	0
	High	TELEDTLDSTAAQQELr	1	1	1	P35579	R17(Label:13C(6)15N(4))	0	63097160				0	1.99811e-11	3.84653	0	2	1929.92	-5.35068	44.0407	0
	High	IIGLDQVAGMSETALPGAFK	1	1	1	P35579		0	469470800				0	0.000273588	3.83988	0	2	2018.08	6.28111	125.083	0
	High	VEDMAELTcLNEASVLHNLK	1	7	1	P35579	C9(Carbamidomethyl)	0	167366468				0	0.00279505	3.82884	0	3	2286.12	3.77035	85.5872	0
	High	TQLEELEDELQATEDAK	2	5	1	P35579		0	184235888				0	6.0078e-11	3.79829	0	2	1961.92	1.9632	82.4547	0
	High	VISGVLQLGNIVFK	2	1	1	P35579		0	47481576	2.05222	1		0	1.68609e-09	3.74872	0	2	1486.9	-0.515302	116.037	0
	High	NMDPLNDNIATLLHQSSDK	2	1	1	P35579		0	12462037				0	3.99908e-09	3.66068	0	2	2126.02	1.2664	69.6249	0
	High	IIGLDQVAGMSETALPGAFk	3	1	1	P35579	K20(Label:13C(6))	0	5.50527e+08	1.34925	2	44.8879	0	2.38915e-10	3.4962	0	3	2024.08	0.924706	125.268	0
	High	LTEMETLQSQLMAEk	2	1	1	P35579	K15(Label:13C(6))	0	32468864				0	7.5295e-10	3.31539	0	2	1757.88	0.576953	59.709	0
	High	IMGIPEEEQMGLLR	2	1	1	P35579		0	549874460	1.06365	1		0	2.16001e-09	3.21412	0	2	1615.82	-1.01083	69.242	0
	High	NLPIYSEEIVEMYk	1	2	1	P35579	K14(Label:13C(6))	0	20015770				0	3.09211e-11	3.08951	0	2	1733.88	0.508972	80.2179	0
	High	QLLQANPILEAFGNAk	4	5	1	P35579	K16(Label:13C(6))	0	570773752	1.32855	1		0	1.14695e-07	2.99644	0	2	1732.97	-1.09278	92.179	0
	High	LTEMETLQSQLMAEK	3	1	1	P35579		0	24605080	2.24884	1		0	0.000113086	2.96417	0	2	1751.85	-4.724	56.401	0
	High	VSHLLGINVTDFTr	4	1	1	P35579	R14(Label:13C(6)15N(4))	0	0				0	7.91881e-05	2.90351	0	3	1581.86	-4.25154	57.7054	0
	High	ELESQISELQEDLESER	1	1	1	P35579		0	33056100				0	2.48624e-09	2.89386	0	2	2033.96	2.6683	91.4864	0
	High	ELESQISELQEDLESEr	2	1	1	P35579	R17(Label:13C(6)15N(4))	0	1.58605e+07	5.75192	2	73275.2	0	3.46158e-07	2.80436	0	2	2043.96	0.461054	94.2294	0
	High	LDPHLVLDQLR	2	4	1	P35579		0	224203072	0.872383	1		0	0.000242392	2.51442	0	3	1318.75	0.613494	46.8905	0
	High	IMGIPEEEQMGLLr	1	1	1	P35579	R14(Label:13C(6)15N(4))	0	651146136				0	3.243e-07	2.41571	0	2	1625.83	-0.159153	67.8045	0
F8WCJ1	Eukaryotic translation initiation factor 5A-2 OS=Homo sapiens GN=EIF5A2 PE=4 SV=1 - [F8WCJ1_HUMAN]	22.1356	28.57	8	2	2	7	4.1365e+08	1.05216	3	21.2423	105	11.6799	9.14404
	A2	Sequence	# PSMs	# Proteins	# Protein Groups	Protein Group Accessions	Modifications	ΔCn	Area	Heavy/Light	Heavy/Light Count	Heavy/Light Variability [%]	q-Value	PEP	XCorr	Probability	Charge	MH+ [Da]	ΔM [ppm]	RT [min]	# Missed Cleavages
	High	KYEDIcPSTHNMDVPNIK	1	8	1	F8WCJ1	C6(Carbamidomethyl)	0	582166832	1.21232	1		0	0.0007422	3.96005	0	3	2161	-3.10271	17.5439	1
	High	kYEDIcPSTHNMDVPNIk	1	8	1	F8WCJ1	K1(Label:13C(6)); C6(Carbamidomethyl); K18(Label:13C(6))	0	809960768				0	5.6444e-09	3.53529	0	3	2173.04	-4.16934	17.3011	1
	High	VHLVGIDIFTGK	2	8	1	F8WCJ1		0	11711918				0	3.95603e-05	3.19627	0	3	1298.74	-2.48501	54.285	0
	High	VHLVGIDIFTGk	3	8	1	F8WCJ1	K12(Label:13C(6))	0	17339871	0.879792	2	26.9987	0	0.00230684	3.19551	0	3	1304.77	-0.920188	55.8834	0
P13639	Elongation factor 2 OS=Homo sapiens GN=EEF2 PE=1 SV=4 - [EF2_HUMAN]	177.017	27.74	1	13	13	48	382130156	1.02236	14	41.0501	858	95.277	6.82959
	A2	Sequence	# PSMs	# Proteins	# Protein Groups	Protein Group Accessions	Modifications	ΔCn	Area	Heavy/Light	Heavy/Light Count	Heavy/Light Variability [%]	q-Value	PEP	XCorr	Probability	Charge	MH+ [Da]	ΔM [ppm]	RT [min]	# Missed Cleavages
	High	ArPFPDGLAEDIDkGEVSAr	2	1	1	P13639	R2(Label:13C(6)15N(4)); K14(Label:13C(6)); R20(Label:13C(6)15N(4))	0	178432360				0	1.51078e-11	6.43833	0	3	2169.11	-3.0487	29.8914	1
	High	IWcFGPDGTGPNILTDITk	2	1	1	P13639	C3(Carbamidomethyl); K19(Label:13C(6))	0	130382220	1.17783	1		0	1.66987e-13	4.95131	0	2	2111.06	2.19085	124.963	0
	High	ARPFPDGLAEDIDKGEVSAR	2	1	1	P13639		0	378445096				0	1.98381e-11	4.81486	0	3	2143.06	-6.59589	37.2769	1
	High	LmEPIYLVEIQcPEQVVGGIYGVLNR	1	1	1	P13639	M2(Oxidation); C12(Carbamidomethyl)	0	3.17875e+07	0.747321	1		0	3.08497e-07	4.76012	0	2	3005.57	7.2443	164.717	0
	High	ETVSEESNVLcLSK	3	1	1	P13639	C11(Carbamidomethyl)	0	17436240	1.18226	1		0	4.56868e-10	4.66987	0	2	1594.76	0.485447	1.58876	0
	High	LMEPIYLVEIQcPEQVVGGIYGVLNR	1	1	1	P13639	C12(Carbamidomethyl)	0	92939375	0.821305	1		0	1.34188e-06	4.62705	0	2	2989.55	-1.03265	170.777	0
	High	LmEPIYLVEIQcPEQVVGGIYGVLNr	1	1	1	P13639	M2(Oxidation); C12(Carbamidomethyl); R26(Label:13C(6)15N(4))	0	17895897				0	2.17193e-10	4.59073	0	2	3015.55	-1.99865	164.663	0
	High	YVEPIEDVPcGNIVGLVGVDQFLVk	2	1	1	P13639	C10(Carbamidomethyl); K25(Label:13C(6))	0	35557094	1.00247	1		0	1.49141e-07	4.56039	0	2	2765.48	9.61907	150.212	0
	High	ETVSEESNVLcLSk	4	1	1	P13639	C11(Carbamidomethyl); K14(Label:13C(6))	0	2.35164e+07				0	1.17045e-08	4.44862	0	2	1600.78	-0.118559	1.55755	0
	High	YVEPIEDVPcGNIVGLVGVDQFLVK	1	1	1	P13639	C10(Carbamidomethyl)	0	12101181	0.0220759	1		0	5.80204e-10	4.24003	0	2	2759.44	4.45978	151.511	0
	High	AYLPVNESFGFTADLr	2	1	1	P13639	R16(Label:13C(6)15N(4))	0	4313212				0	5.03338e-14	4.10543	0	2	1809.9	-3.25491	118.638	0
	High	SNTGGQAFPQcVFDHWQILPGDPFDNSSRPSQVVAETR	1	1	1	P13639	C11(Carbamidomethyl)	0	8995555	3.75665	1		0	8.03222e-07	3.91692	0	4	4245.03	9.90445	134.483	0
	High	TFcQLILDPIFk	1	1	1	P13639	C3(Carbamidomethyl); K12(Label:13C(6))	0	0				0	1.75545e-10	3.80476	0	2	1500.82	-0.416583	114.047	0
	High	cELLYEGPPDDEAAMGIK	1	1	1	P13639	C1(Carbamidomethyl)	0	42746436				0	7.71478e-08	3.58329	0	2	2007.91	0.639306	57.7596	0
	High	EGIPALDNFLDKL	3	1	1	P13639		0	228669400	0.942658	1		0	4.44795e-05	3.45724	0	2	1444.77	1.81366	137.705	1
	High	WLPAGDALLQMITIHLPSPVTAQk	3	1	1	P13639	K24(Label:13C(6))	0	490175192	1.1692	2	37.0329	0	1.20675e-05	3.12065	0	3	2606.45	1.34528	168.523	0
	High	EGIPALDNFLDkL	2	1	1	P13639	K12(Label:13C(6))	0	277770180				0	1.58901e-05	3.04717	0	2	1450.79	1.30998	139.236	1
	High	cELLYEGPPDDEAAMGIk	2	1	1	P13639	C1(Carbamidomethyl); K18(Label:13C(6))	0	26043510				0	9.51977e-06	3.00063	0	2	2013.92	-0.144319	55.3196	0
	High	LMEPIYLVEIQcPEQVVGGIYGVLNr	2	1	1	P13639	C12(Carbamidomethyl); R26(Label:13C(6)15N(4))	0	254211380	1.04264	1		0	2.41303e-08	2.90193	0	3	2999.55	-2.22363	170.378	0
	High	WLPAGDALLQMITIHLPSPVTAQK	2	1	1	P13639		0	259848136	1.79762	1		0	0.00352395	2.77897	0	3	2600.43	-0.628029	168.545	0
	High	TFcQLILDPIFK	1	1	1	P13639	C3(Carbamidomethyl)	0	53506600				0	4.5338e-06	2.34922	0	2	1494.8	-0.181701	110.659	0
	High	cLYASVLTAQPr	4	1	1	P13639	C1(Carbamidomethyl); R12(Label:13C(6)15N(4))	0	7234220	34.7439	1		0.000331	0.00373841	3.46049	0	2	1388.72	-0.347457	6.04638	0
	High	cLYASVLTAQPR	2	1	1	P13639	C1(Carbamidomethyl)	0	2.25528e+06	0.0411077	1		0.000593	0.00570629	3.39485	0	2	1378.71	-2.23236	5.86372	0
	High	rWLPAGDALLQMITIHLPSPVTAQk	1	1	1	P13639	R1(Label:13C(6)15N(4)); K25(Label:13C(6))	0	3.66852e+06				0.001146	0.0155009	2.62956	0	4	2772.57	5.81166	158.945	1
	High	IWcFGPDGTGPNILTDITK	1	1	1	P13639	C3(Carbamidomethyl)	0	33684888				0.002176	0.0626792	2.67266	0	2	2105.05	6.19238	125.099	0
	High	AYLPVNESFGFTADLR	1	1	1	P13639		0	0				0.003507	0.0808768	2.15593	0	2	1799.89	-1.4595	118.943	0
D6RE99	Histidine triad nucleotide-binding protein 1 OS=Homo sapiens GN=HINT1 PE=4 SV=1 - [D6RE99_HUMAN]	9.82217	25.64	4	1	1	3	28992374	1.01135	1		78	8.62848	5.38916
	A2	Sequence	# PSMs	# Proteins	# Protein Groups	Protein Group Accessions	Modifications	ΔCn	Area	Heavy/Light	Heavy/Light Count	Heavy/Light Variability [%]	q-Value	PEP	XCorr	Probability	Charge	MH+ [Da]	ΔM [ppm]	RT [min]	# Missed Cleavages
	High	cLAFHDISPQAPTHFLVIPK	1	4	1	D6RE99	C1(Carbamidomethyl)	0	19824278				0	0.000384857	3.49944	0	4	2291.2	1.90357	78.0582	0
	High	cLAFHDISPQAPTHFLVIPk	2	4	1	D6RE99	C1(Carbamidomethyl); K20(Label:13C(6))	0	28992374	1.01135	1		0	6.28191e-08	3.34634	0	4	2297.21	-4.52568	77.5757	0
P08758	Annexin A5 OS=Homo sapiens GN=ANXA5 PE=1 SV=2 - [ANXA5_HUMAN]	28.1932	16.25	6	4	4	10	7.0213e+07	1.00031	4	5.1453	320	35.9144	5.04639
	A2	Sequence	# PSMs	# Proteins	# Protein Groups	Protein Group Accessions	Modifications	ΔCn	Area	Heavy/Light	Heavy/Light Count	Heavy/Light Variability [%]	q-Value	PEP	XCorr	Probability	Charge	MH+ [Da]	ΔM [ppm]	RT [min]	# Missed Cleavages
	High	GLGTDEESILTLLTSr	3	3	1	P08758	R16(Label:13C(6)15N(4))	0	150517754				0	3.57042e-11	4.46388	0	2	1714.9	-3.09274	126.779	0
	High	GLGTDEESILTLLTSR	1	3	1	P08758		0	2.53974e+07				0	5.53455e-06	3.54018	0	2	1704.91	2.67003	128.766	0
	High	GTVTDFPGFDEr	3	5	1	P08758	R12(Label:13C(6)15N(4))	0	31924398	0.96621	2	0.974989	0	0.00293645	2.72738	0	2	1350.62	-1.73026	3.73238	0
	High	DLLDDLkSELTGk	1	3	1	P08758	K7(Label:13C(6)); K13(Label:13C(6))	0	11397027				0	0.00315063	2.31247	0	2	1458.81	-1.54995	115.349	1
	High	NFATSLYSMIk	1	3	1	P08758	K11(Label:13C(6))	0	28196844	1.02882	1		0.000593	0.00408632	2.66192	0	2	1280.66	-5.54693	78.6299	0
	High	DLLDDLKSELTGK	1	3	1	P08758		0	1.34138e+07	1.25075	1		0.000864	0.0124795	2.36573	0	2	1446.77	1.62596	115.664	1
B4DP11	Prostaglandin E synthase 3 OS=Homo sapiens GN=PTGES3 PE=2 SV=1 - [B4DP11_HUMAN]	8.31461	36.69	4	2	3	3	2.6787e+07	0.973746	1		139	16.4656	4.80518
	A2	Sequence	# PSMs	# Proteins	# Protein Groups	Protein Group Accessions	Modifications	ΔCn	Area	Heavy/Light	Heavy/Light Count	Heavy/Light Variability [%]	q-Value	PEP	XCorr	Probability	Charge	MH+ [Da]	ΔM [ppm]	RT [min]	# Missed Cleavages
	High	LNWLSVDFNNWK	1	3	1	B4DP11		0	14735891	0.973746	1		0	3.61383e-07	3.02649	0	2	1535.76	-1.26756	107.567	0
	High	HLNEIDLFHcIDPNDSK	1	3	1	B4DP11	C10(Carbamidomethyl)	0	60712640				0	4.16851e-08	2.97819	0	3	2066.96	-1.79069	47.6956	0
	Low	RDYVFIEFcVEDSKDVNVNFEk	1	4	1	B4DP11	C9(Carbamidomethyl); K22(Label:13C(6))	0.0941	4.91245e+06						2.30993	0	3	2758.33	6.47607	127.527	2
P60709	Actin, cytoplasmic 1 OS=Homo sapiens GN=ACTB PE=1 SV=1 - [ACTB_HUMAN]	1531.62	53.87	18	7	13	333	1.29498e+10	0.959137	42	63.2028	375	41.7097	5.47803
	A2	Sequence	# PSMs	# Proteins	# Protein Groups	Protein Group Accessions	Modifications	ΔCn	Area	Heavy/Light	Heavy/Light Count	Heavy/Light Variability [%]	q-Value	PEP	XCorr	Probability	Charge	MH+ [Da]	ΔM [ppm]	RT [min]	# Missed Cleavages
	High	LcYVALDFEQEMATAASSSSLEk	64	5	1	P60709	C2(Carbamidomethyl); K23(Label:13C(6))	0	42727341	0.987094	9	14.3858	0	2.46891e-13	6.867	0	2	2556.21	6.52006	220.843	0
	High	kDLYANTVLSGGTTMYPGIADr	3	3	1	P60709	K1(Label:13C(6)); R22(Label:13C(6)15N(4))	0	304104376				0	5.5043e-14	6.59263	0	2	2359.21	5.78989	60.8119	1
	High	LcYVALDFEQEMATAASSSSLEK	49	5	1	P60709	C2(Carbamidomethyl)	0	1.32289e+07	0.0516119	3	74.7224	0	1.48732e-13	6.19371	0	2	2550.19	8.20585	165.381	0
	High	DLYANTVLSGGTTmYPGIADr	6	3	1	P60709	M14(Oxidation); R21(Label:13C(6)15N(4))	0	364653323	1.57154	1		0	7.83093e-16	6.04038	0	2	2241.08	3.0746	75.0389	0
	High	LcYVALDFEQEmATAASSSSLEk	14	5	1	P60709	C2(Carbamidomethyl); M12(Oxidation); K23(Label:13C(6))	0	2.13794e+06	2.63894	2	174.229	0	1.97207e-12	5.71946	0	2	2572.19	2.09713	184.407	0
	High	LcYVALDFEQEmATAASSSSLEK	11	5	1	P60709	C2(Carbamidomethyl); M12(Oxidation)	0	1.61111e+06	0.846178	1		0	4.71049e-13	5.63914	0	2	2566.17	-0.709429	206.233	0
	High	DLYANTVLSGGTTMYPGIADr	24	3	1	P60709	R21(Label:13C(6)15N(4))	0	26452121	8.29587	3	41.5171	0	3.04704e-16	5.58201	0	2	2225.09	5.20026	104.113	0
	High	DLYANTVLSGGTTmYPGIADR	3	3	1	P60709	M14(Oxidation)	0	64370120				0	3.85792e-16	5.37155	0	2	2231.07	1.54216	78.1596	0
	High	SYELPDGQVITIGNEr	10	15	3	P68032;P60709;Q9BYX7	R16(Label:13C(6)15N(4))	0	10704727992				0	7.31708e-15	5.17398	0	2	1800.9	0.844409	58.8064	0
	High	cPEALFQPSFLGMEScGIHETTFNSIMk	12	3	1	P60709	C1(Carbamidomethyl); C16(Carbamidomethyl); K28(Label:13C(6))	0	3576522792	1.06192	3	121.16	0	7.60566e-11	5.15861	0	3	3237.49	3.34664	133.584	0
	High	SYELPDGQVITIGNER	12	15	3	P68032;P60709;Q9BYX7		0	1.02014e+06				0	1.19784e-12	5.13981	0	2	1790.9	3.01255	57.9887	0
	High	DLYANTVLSGGTTMYPGIADR	29	3	1	P60709		0	73823708	1.06823	3	96.0509	0	2.34337e-14	5.11711	0	2	2215.09	7.52396	245.177	0
	High	KDLYANTVLSGGTTMYPGIADR	5	3	1	P60709		0	25425628				0	3.76072e-13	5.04064	0	2	2343.18	4.61235	67.1179	1
	High	YPIEHGIVTNWDDMEk	2	12	1	P60709	K16(Label:13C(6))	0	9157839				0	3.3863e-12	4.75905	0	2	1952.9	-6.46252	38.8786	0
	High	cPEALFQPSFLGMEScGIHETTFNSIMK	9	3	1	P60709	C1(Carbamidomethyl); C16(Carbamidomethyl)	0	3298428848	0.0370622	3	54.2185	0	3.11411e-13	4.73537	0	3	3231.49	9.12857	130.541	0
	High	cPEALFQPSFLGMEScGIHETTFNSImK	4	3	1	P60709	C1(Carbamidomethyl); C16(Carbamidomethyl); M27(Oxidation)	0	751828136	1.13538	1		0	8.33339e-07	4.42898	0	3	3247.48	7.86785	115.27	0
	High	lCYVALDFEQEmATAASSSSLEK	3	5	1	P60709	N-Term(Acetyl); M12(Oxidation)	0	0				0	3.34471e-06	4.13142	0	3	2551.18	7.38117	246.213	0
	High	VAPEEHPVLLTEAPLNPk	5	10	1	P60709	K18(Label:13C(6))	0	13809124352	1.15218	3	7.81488	0	2.28512e-09	4.02327	0	2	1960.08	-1.11487	24.0321	0
	High	VAPEEHPVLLTEAPLNPK	12	10	1	P60709		0	24257728512	0.814508	1		0	4.36101e-09	3.94342	0	2	1954.07	1.37404	17.9972	0
	High	IWHHTFYNELR	4	21	4	P68032;P60709;Q9BYX7;P0CG39		0	36589340				0	2.81992e-09	3.90147	0	3	1515.74	-2.80627	3.38805	0
	High	lCYVALDFEQEmATAASSSSLEk	1	5	1	P60709	N-Term(Acetyl); M12(Oxidation); K23(Label:13C(6))	0	8931323	1.3538	1		0	0.00262554	3.75079	0	2	2557.2	9.42661	197.885	0
	High	cPEALFQPSFLGmEScGIHETTFNSIMk	3	3	1	P60709	C1(Carbamidomethyl); M13(Oxidation); C16(Carbamidomethyl); K28(Label:13C(6))	0	387738608	0.706282	1		0	1.65149e-06	3.74879	0	3	3253.49	5.38088	119.265	0
	High	kDLYANTVLSGGTTmYPGIADr	1	3	1	P60709	K1(Label:13C(6)); M15(Oxidation); R22(Label:13C(6)15N(4))	0	39646676				0	2.91396e-05	3.74	0	3	2375.18	-3.11216	41.8084	1
	High	TTGIVMDSGDGVTHTVPIYEGYALPHAILr	9	5	1	P60709	R30(Label:13C(6)15N(4))	0	2181195224	0.909551	6	34.8148	0	1.12279e-06	3.71791	0	4	3193.63	3.28438	102.755	0
	High	IWHHTFYNELr	4	21	4	P68032;P60709;Q9BYX7;P0CG39	R11(Label:13C(6)15N(4))	0	51670560				0	1.08504e-09	3.62228	0	3	1525.76	-0.98688	13.061	0
	High	TTGIVmDSGDGVTHTVPIYEGYALPHAILr	3	5	1	P60709	M6(Oxidation); R30(Label:13C(6)15N(4))	0	7715505				0	1.11191e-06	3.53498	0	4	3209.63	2.57036	92.0345	0
	High	cPEALFQPSFLGmEScGIHETTFNSImk	2	3	1	P60709	C1(Carbamidomethyl); M13(Oxidation); C16(Carbamidomethyl); M27(Oxidation); K28(Label:13C(6))	0	3.47168e+06				0	2.36005e-05	3.43728	0	3	3269.45	-7.61404	100.653	0
	High	DSYVGDEAQSk	1	23	2	P68032;P60709	K11(Label:13C(6))	0	1.53757e+06				0	1.32941e-05	2.97526	0	2	1204.54	-0.814306	0.374715	0
	High	TTGIVMDSGDGVTHTVPIYEGYALPHAILR	3	5	1	P60709		0	3886935104				0	0.00285893	2.79277	0	4	3183.63	4.20496	102.246	0
	High	AGFAGDDAPr	1	30	3	P68032;P60709;P0CG39	R10(Label:13C(6)15N(4))	0	523126				0	6.00816e-06	2.67899	0	2	986.456	-0.40138	0.437885	0
	High	DLTDYLmk	3	12	2	P68032;P60709	M7(Oxidation); K8(Label:13C(6))	0	2.70901e+07				0	0.000144778	2.36197	0	1	1020.5	-1.18783	30.6102	0
	High	DLTDYLMk	8	12	2	P68032;P60709	K8(Label:13C(6))	0	1407378344				0	0.00259787	2.238	0	2	1004.5	-1.48218	29.8004	0
	High	DLTDYLmK	1	12	2	P68032;P60709	M7(Oxidation)	0	9086342				0	0.000976346	1.89882	0	1	1014.48	0.236631	28.3602	0
	High	TTGIVmDSGDGVTHTVPIYEGYALPHAILR	2	5	1	P60709	M6(Oxidation)	0	153548972				0.000593	0.00546576	3.05849	0	4	3199.59	-5.36709	88.9616	0
	High	DLTDYLMK	8	12	2	P68032;P60709		0	1885113304				0.000593	0.00692134	2.46526	0	1	998.485	-1.49027	37.1684	0
	High	cPEALFQPSFLGmEScGIHETTFNSIMK	1	3	1	P60709	N-Term(Acetyl); M13(Oxidation); C16(Carbamidomethyl)	0	354558	0.211307	1		0.002441	0.071944	2.46753	0	3	3232.47	6.97104	236.847	0
	Low	eIVrDIkEkLCYVALDFEQEmATAASSSSLEk	1	5	1	P60709	N-Term(Acetyl); R4(Label:13C(6)15N(4)); K7(Label:13C(6)); K9(Label:13C(6)); M21(Oxidation); K32(Label:13C(6))	0	4.0187e+06				0.376675	1	2.9141	0	3	3689.89	7.22303	174.841	3
P07355	Annexin A2 OS=Homo sapiens GN=ANXA2 PE=1 SV=2 - [ANXA2_HUMAN]	538.753	43.66	24	13	13	141	2.81437e+09	0.95091	27	57.5188	339	38.5798	7.75244
	A2	Sequence	# PSMs	# Proteins	# Protein Groups	Protein Group Accessions	Modifications	ΔCn	Area	Heavy/Light	Heavy/Light Count	Heavy/Light Variability [%]	q-Value	PEP	XCorr	Probability	Charge	MH+ [Da]	ΔM [ppm]	RT [min]	# Missed Cleavages
	High	GDLENAFLNLVQcIQNkPLYFADr	7	2	1	P07355	C13(Carbamidomethyl); K17(Label:13C(6)); R24(Label:13C(6)15N(4))	0	5303284872	0.826786	1		0	1.88118e-13	5.48802	0	3	2854.47	4.57956	171.694	0
	High	TDLEKDIISDTSGDFRK	2	12	1	P07355		0	248918656				0	3.59409e-07	5.38992	0	3	1939.95	-5.74301	27.0986	2
	High	AEDGSVIDYELIDQDAr	5	9	1	P07355	R17(Label:13C(6)15N(4))	0	308643200	0.95091	1		0	3.18176e-12	5.35743	0	2	1918.89	1.36209	54.9574	0
	High	GLGTDEDSLIEIIcSR	7	14	1	P07355	C14(Carbamidomethyl)	0	872898304	0.394192	2	521.242	0	3.43956e-10	5.21125	0	2	1777.87	1.20764	106.741	0
	High	rAEDGSVIDYELIDQDAr	9	9	1	P07355	R1(Label:13C(6)15N(4)); R18(Label:13C(6)15N(4))	0	1047373696				0	4.70682e-12	5.12307	0	2	2085	-0.626641	38.0455	1
	High	AEDGSVIDYELIDQDAR	4	9	1	P07355		0	534651264				0	6.97337e-12	5.11786	0	2	1908.89	1.73627	55.0478	0
	High	TDLEKDIISDTSGDFR	2	12	1	P07355		0	275652963	0.880025	1		0	1.67664e-12	4.9592	0	2	1811.86	-0.516339	47.9454	1
	High	SALSGHLETVILGLLK	14	15	1	P07355		0	2.4137e+07	0.123966	4	235.61	0	4.66154e-05	4.79025	0	3	1650.99	9.69533	167.7	0
	High	GLGTDEDSLIEIIcSr	7	14	1	P07355	C14(Carbamidomethyl); R16(Label:13C(6)15N(4))	0	1333477130	1.31564	2	5.33093	0	1.86423e-09	4.73957	0	2	1787.88	3.94972	109.415	0
	High	RAEDGSVIDYELIDQDAR	7	9	1	P07355		0	845958016	1.07884	1		0	7.68139e-08	4.64069	0	2	2064.97	-4.21038	32.1467	1
	High	GDLENAFLNLVQcIQNKPLYFADR	8	2	1	P07355	C13(Carbamidomethyl)	0	4111941568	0.157991	2	6389.58	0	4.50115e-13	4.52273	0	3	2838.44	4.95534	171.636	0
	High	SALSGHLETVILGLLk	31	15	1	P07355	K16(Label:13C(6))	0	1.47441e+08	1.34415	8	114.965	0	3.67065e-11	4.51979	0	3	1657	-0.609097	228.305	0
	High	SYSPYDMLESIR	4	6	1	P07355		0	1696730560	0.845672	1		0	3.05848e-06	3.92029	0	2	1460.68	1.67397	71.3926	0
	High	SLYYYIQQDTk	4	2	1	P07355	K11(Label:13C(6))	0	18610058				0	1.09555e-05	3.63371	0	2	1427.71	-1.43176	4.96289	0
	High	DALNIETAIk	7	17	1	P07355	K10(Label:13C(6))	0	30504270	1.259	2	69.4523	0	0.000326942	3.4043	0	2	1093.62	-2.22863	0.585052	0
	High	SYSPYDMLESIr	4	6	1	P07355	R12(Label:13C(6)15N(4))	0	1.80634e+09	0.777883	1		0	3.56462e-07	3.10573	0	2	1470.68	1.76719	69.9499	0
	High	DALNIETAIK	1	17	1	P07355		0	3.43193e+07				0	6.24692e-05	3.07794	0	2	1087.6	-2.70151	0.556213	0
	High	GVDEVTIVNILTNr	3	14	1	P07355	R14(Label:13C(6)15N(4))	0	0				0	2.3937e-05	3.05568	0	3	1552.86	0.76447	96.5885	0
	High	GVDEVTIVNILTNR	6	14	1	P07355		0	146917468	2.07965	1		0	1.89854e-06	2.90722	0	3	1542.85	3.91362	97.8051	0
	High	DIISDTSGDFr	1	12	1	P07355	R11(Label:13C(6)15N(4))	0	98774376				0	9.14011e-07	2.8069	0	1	1235.58	1.60548	19.2199	0
	High	SLYYYIQQDTK	3	2	1	P07355		0	27518090				0	2.13739e-05	2.77509	0	2	1421.69	-2.47704	8.14717	0
	High	DIISDTSGDFR	1	12	1	P07355		0	65373112				0	2.42725e-05	2.63225	0	1	1225.57	-0.797813	19.4057	0
	High	ALLYLcGGDD	4	2	1	P07355	C6(Carbamidomethyl)	0	22262547				0	0.00296647	2.42173	0	1	1096.5	-1.16844	43.668	0
P62258	14-3-3 protein epsilon OS=Homo sapiens GN=YWHAE PE=1 SV=1 - [1433E_HUMAN]	40.6895	20.78	8	3	4	14	96488788	0.948486	1		255	29.1554	4.7417
	A2	Sequence	# PSMs	# Proteins	# Protein Groups	Protein Group Accessions	Modifications	ΔCn	Area	Heavy/Light	Heavy/Light Count	Heavy/Light Variability [%]	q-Value	PEP	XCorr	Probability	Charge	MH+ [Da]	ΔM [ppm]	RT [min]	# Missed Cleavages
	High	AAFDDAIAELDTLSEESYk	1	2	1	P62258	K19(Label:13C(6))	0	110544228	0.948486	1		0	4.28027e-16	5.80579	0	2	2093.99	4.37458	132.635	0
	High	DSTLIMQLLr	4	13	5	P62258;P31946;P61981;P27348;B0AZS6	R10(Label:13C(6)15N(4))	0	129406986				0	5.44362e-06	3.25418	0	2	1199.67	0.39597	82.1242	0
	High	DSTLIMQLLR	2	13	5	P62258;P31946;P61981;P27348;B0AZS6		0	9069369				0	3.24099e-06	3.2442	0	1	1189.66	0.537803	81.3718	0
	High	LIccDILDVLDk	1	2	1	P62258	C3(Carbamidomethyl); C4(Carbamidomethyl); K12(Label:13C(6))	0	49515150				0	6.52655e-05	2.03421	0	2	1482.76	-1.00596	94.0605	0
	High	mDDREDLVYQAK	2	4	1	P62258	N-Term(Acetyl)	0	4.94861e+06				0.000593	0.00493649	2.6497	0	2	1524.69	-3.49488	2.91005	1
	High	mDDrEDLVYQAk	4	4	1	P62258	N-Term(Acetyl); R4(Label:13C(6)15N(4)); K12(Label:13C(6))	0	44171236				0.000864	0.0128387	2.86238	0	2	1540.72	-4.14278	2.51123	1
P68371	Tubulin beta-4B chain OS=Homo sapiens GN=TUBB4B PE=1 SV=1 - [TBB4B_HUMAN]	399.501	51.01	11	3	13	104	2.33278e+09	0.947709	2	11.6151	445	49.799	4.89404
	A2	Sequence	# PSMs	# Proteins	# Protein Groups	Protein Group Accessions	Modifications	ΔCn	Area	Heavy/Light	Heavy/Light Count	Heavy/Light Variability [%]	q-Value	PEP	XCorr	Probability	Charge	MH+ [Da]	ΔM [ppm]	RT [min]	# Missed Cleavages
	High	SGPFGQIFRPDNFVFGQSGAGNNWAK	9	10	3	F8VW92;Q13885;P68371		0	1453209472				0	1.84313e-16	7.77379	0	3	2798.35	2.75846	120.105	0
	High	GHYTEGAELVDSVLDVVr	9	11	3	F8VW92;Q13885;P68371	R18(Label:13C(6)15N(4))	0	967396288				0	4.40621e-16	6.42568	0	2	1968.99	1.3688	116.909	0
	High	SGPFGQIFrPDNFVFGQSGAGNNWAk	7	10	3	F8VW92;Q13885;P68371	R9(Label:13C(6)15N(4)); K26(Label:13C(6))	0	1671468224				0	1.58391e-14	5.90343	0	2	2814.38	2.50306	115.037	0
	High	LTTPTYGDLNHLVSATMSGVTTcLr	5	11	3	F8VW92;Q13885;P68371	C23(Carbamidomethyl); R25(Label:13C(6)15N(4))	0	3418445504				0	1.4357e-08	5.7471	0	3	2718.36	3.57277	140.428	0
	High	GHYTEGAELVDSVLDVVR	5	11	3	F8VW92;Q13885;P68371		0	697587348				0	1.84613e-14	4.75865	0	2	1958.99	2.60582	111.317	0
	High	LTTPTYGDLNHLVSATmSGVTTcLr	1	11	3	F8VW92;Q13885;P68371	M17(Oxidation); C23(Carbamidomethyl); R25(Label:13C(6)15N(4))	0	15865633				0	4.84216e-08	4.52829	0	3	2734.35	1.57223	107.413	0
	High	NSSYFVEWIPNNVk	8	16	4	F8VW92;Q13885;P68371;K7ESM5	K14(Label:13C(6))	0	1480649472				0	1.83838e-10	4.21545	0	2	1702.86	1.4012	67.541	0
	High	LTTPTYGDLNHLVSATMSGVTTcLR	4	11	3	F8VW92;Q13885;P68371	C23(Carbamidomethyl)	0	2832849352				0	0.000518457	4.11229	0	3	2708.35	3.82213	141.742	0
	High	IMNTFSVVPSPk	5	11	2	F8VW92;P68371	K12(Label:13C(6))	0	214150624				0	5.40917e-09	4.04183	0	2	1325.72	-4.53623	15.3657	0
	High	EAEScDcLQGFQLTHSLGGGTGSGMGTLLISk	1	13	2	P68371;F8VW92	C5(Carbamidomethyl); C7(Carbamidomethyl); K32(Label:13C(6))	0	0				0	7.02736e-06	4.02458	0	3	3317.55	-0.466831	109.702	0
	High	IMNTFSVVPSPK	7	11	2	F8VW92;P68371		0	743000160				0	5.44066e-07	3.71544	0	2	1319.7	-1.9765	12.3278	0
	High	ALTVPELTQQMFDAk	2	4	1	P68371	K15(Label:13C(6))	0	303734016	0.876527	1		0	3.04668e-10	3.54246	0	2	1697.89	-0.360378	82.9593	0
	High	LHFFMPGFAPLTSR	3	20	5	F8VW92;Q13885;P68371;K7ESM5;A6NKZ8		0	34503100				0	1.64097e-07	3.45188	0	3	1620.84	0.485921	89.9804	0
	High	LAVNMVPFPR	5	23	5	F8VW92;Q13885;P68371;A6NKZ8;K7ESM5		0	1134134144				0	4.19004e-08	3.42206	0	2	1143.63	-3.03798	32.9942	0
	High	FWEVISDEHGIDPTGTYHGDSDLQLEr	1	2	1	P68371	R27(Label:13C(6)15N(4))	0	0				0	4.17241e-05	3.41877	0	3	3126.44	4.02908	95.0874	0
	High	LHFFMPGFAPLTSr	6	20	5	F8VW92;Q13885;P68371;K7ESM5;A6NKZ8	R14(Label:13C(6)15N(4))	0	787390564				0	4.83164e-08	3.41358	0	2	1630.84	-1.77229	86.9947	0
	High	NSSYFVEWIPNNVK	6	16	4	F8VW92;Q13885;P68371;K7ESM5		0	1430104128				0	1.97039e-06	3.26275	0	2	1696.84	1.18293	65.7105	0
	High	AVLVDLEPGTMDSVR	1	4	1	P68371		0	337742008	1.02467	1		0	2.32976e-06	3.11619	0	2	1601.82	-0.120657	46.9049	0
	High	ISEQFTAMFr	5	14	3	F8VW92;Q13885;P68371	R10(Label:13C(6)15N(4))	0	18147156				0	3.20734e-09	2.89456	0	2	1239.6	-2.98275	50.3254	0
	High	ISEQFTAMFR	4	14	3	F8VW92;Q13885;P68371		0	0				0	5.35247e-06	2.62104	0	2	1229.59	-3.92637	50.3757	0
	High	LTTPTYGDLNHLVSATmSGVTTcLR	1	11	3	F8VW92;Q13885;P68371	M17(Oxidation); C23(Carbamidomethyl)	0	45515174				0	0.0011297	2.53297	0	3	2724.33	-1.88383	107.994	0
	High	AVLVDLEPGTMDSVr	2	4	1	P68371	R15(Label:13C(6)15N(4))	0	442370596				0	5.71556e-08	2.46299	0	2	1611.82	-2.82662	45.7367	0
	High	ALTVPELTQQmFDAk	1	4	1	P68371	M11(Oxidation); K15(Label:13C(6))	0	4632026				0	0.000661622	2.36706	0	2	1713.89	4.17685	43.3662	0
	High	YLTVAAVFr	2	9	2	F8VW92;P68371	R9(Label:13C(6)15N(4))	0	20245982				0	0.00165086	2.22077	0	2	1049.6	-4.48439	43.2946	0
	High	YLTVAAVFR	1	9	2	F8VW92;P68371		0	22771046				0	9.96844e-05	1.61178	0	1	1039.59	0.562644	48.63	0
	High	LAVNMVPFPr	3	23	5	F8VW92;Q13885;P68371;A6NKZ8;K7ESM5	R10(Label:13C(6)15N(4))	0	1908419104				0.000593	0.00605816	2.2011	0	2	1153.64	-3.9364	34.1044	0
F8VY02	Endoplasmic reticulum resident protein 29 OS=Homo sapiens GN=ERP29 PE=4 SV=1 - [F8VY02_HUMAN]	12.5623	33.75	2	3	3	4	2.39849e+07	0.945067	3	120.184	160	18.1044	8.00146
	A2	Sequence	# PSMs	# Proteins	# Protein Groups	Protein Group Accessions	Modifications	ΔCn	Area	Heavy/Light	Heavy/Light Count	Heavy/Light Variability [%]	q-Value	PEP	XCorr	Probability	Charge	MH+ [Da]	ΔM [ppm]	RT [min]	# Missed Cleavages
	High	GQGVYLGMPGcLPVYDALAGEFIR	1	2	1	F8VY02	C11(Carbamidomethyl)	0	2.82321e+06	0.0265373	1		0	1.40978e-06	3.82242	0	2	2583.29	5.54878	155.621	0
	High	GQGVYLGMPGcLPVYDALAGEFIr	1	2	1	F8VY02	C11(Carbamidomethyl); R24(Label:13C(6)15N(4))	0	3637859	1.78814	1		0	4.94545e-06	3.57566	0	2	2593.3	8.8346	155.458	0
	High	ILDQGEDFPASEMTr	1	2	1	F8VY02	R15(Label:13C(6)15N(4))	0	37483036				0	1.5576e-07	3.01723	0	2	1718.78	-8.82061	27.619	0
	High	DGDFENPVPYTGAVK	1	2	1	F8VY02		0	30833942	0.945067	1		0.000864	0.0117364	2.14702	0	2	1608.75	-0.243413	25.6095	0
H0YEL7	Acetyl-CoA acetyltransferase, mitochondrial (Fragment) OS=Homo sapiens GN=ACAT1 PE=3 SV=1 - [H0YEL7_HUMAN]	3.10372	13.24	4	1	1	1	39623747	0.92825	1		136	14.205	7.23975
	A2	Sequence	# PSMs	# Proteins	# Protein Groups	Protein Group Accessions	Modifications	ΔCn	Area	Heavy/Light	Heavy/Light Count	Heavy/Light Variability [%]	q-Value	PEP	XCorr	Probability	Charge	MH+ [Da]	ΔM [ppm]	RT [min]	# Missed Cleavages
	High	EAYMGNVLQGGEGQAPTR	1	4	1	H0YEL7		0	39623747	0.92825	1		0	4.83123e-10	3.10372	0	2	1877.89	3.52077	15.5239	0
F5H793	L-lactate dehydrogenase B chain (Fragment) OS=Homo sapiens GN=LDHB PE=3 SV=1 - [F5H793_HUMAN]	39.5782	30.39	4	2	2	11	145931678	0.92272	3	140.571	102	10.7998	5.13525
	A2	Sequence	# PSMs	# Proteins	# Protein Groups	Protein Group Accessions	Modifications	ΔCn	Area	Heavy/Light	Heavy/Light Count	Heavy/Light Variability [%]	q-Value	PEP	XCorr	Probability	Charge	MH+ [Da]	ΔM [ppm]	RT [min]	# Missed Cleavages
	High	LIAPVAEEEATVPNNk	5	4	1	F5H793	K16(Label:13C(6))	0	171817424				0	9.42142e-10	4.1802	0	2	1700.92	2.88538	2.2901	0
	High	LIAPVAEEEATVPNNK	5	4	1	F5H793		0	273826986	0.110418	2	14171.2	0	1.12106e-06	3.20544	0	2	1694.89	-3.37775	15.1584	0
	High	SLADELALVDVLEDK	1	4	1	F5H793		0	18036370	1.86628	1		0.001676	0.0223288	2.35988	0	2	1629.86	-1.97762	132.32	0
B7Z7A9	Phosphoglycerate kinase OS=Homo sapiens GN=PGK1 PE=2 SV=1 - [B7Z7A9_HUMAN]	51.9037	29.31	4	7	7	17	1.66495e+08	0.915496	2	61.5489	389	41.4024	7.32764
	A2	Sequence	# PSMs	# Proteins	# Protein Groups	Protein Group Accessions	Modifications	ΔCn	Area	Heavy/Light	Heavy/Light Count	Heavy/Light Variability [%]	q-Value	PEP	XCorr	Probability	Charge	MH+ [Da]	ΔM [ppm]	RT [min]	# Missed Cleavages
	High	VLNNMEIGTSLFDEEGAk	2	3	1	B7Z7A9	K18(Label:13C(6))	0	8193734				0	2.19435e-12	4.66661	0	2	1972.96	-2.62606	73.0574	0
	High	AcANPAAGSVILLENLR	1	2	1	B7Z7A9	C2(Carbamidomethyl)	0	18625524				0	3.96441e-12	3.5217	0	2	1768.94	-1.36755	71.0886	0
	High	VLNNMEIGTSLFDEEGAK	1	3	1	B7Z7A9		0	8.08481e+06				0	5.54542e-08	3.42995	0	2	1966.94	0.586674	76.8268	0
	High	ITLPVDFVTADKFDENAK	1	3	1	B7Z7A9		0	5282707				0	2.64683e-06	3.3882	0	2	2023.04	1.28018	78.6698	1
	High	QIVWNGPVGVFEWEAFAr	1	3	1	B7Z7A9	R18(Label:13C(6)15N(4))	0	1.50194e+07	1.34178	1		0	5.03313e-07	3.25773	0	2	2115.08	7.47959	158.648	0
	High	ALESPERPFLAILGGAK	2	2	1	B7Z7A9		0	63257532				0	7.24973e-05	3.19555	0	3	1768.99	-1.06995	75.5317	0
	High	ALESPErPFLAILGGAk	3	2	1	B7Z7A9	R7(Label:13C(6)15N(4)); K17(Label:13C(6))	0	102235000	0.624644	1		0	3.1505e-08	2.91189	0	3	1785.02	-1.61676	73.4904	0
	High	LGDVYVNDAFGTAHr	2	3	1	B7Z7A9	R15(Label:13C(6)15N(4))	0	283299744				0	1.58758e-06	2.83363	0	3	1644.8	-2.76491	14.7685	0
	High	ITLPVDFVTADkFDENAk	1	3	1	B7Z7A9	K12(Label:13C(6)); K18(Label:13C(6))	0	6.5381e+06				0.000593	0.00613892	2.58819	0	2	2035.08	0.0253455	83.0272	1
	High	VLPGVDALSNI	3	3	1	B7Z7A9		0	1.13949e+08				0.001676	0.0214239	2.14093	0	2	1097.62	0.892884	79.2507	0
P13693	Translationally-controlled tumor protein OS=Homo sapiens GN=TPT1 PE=1 SV=1 - [TCTP_HUMAN]	11.9664	8.14	2	1	1	4	1.17574e+08	0.907684	1		172	19.5826	4.93213
	A2	Sequence	# PSMs	# Proteins	# Protein Groups	Protein Group Accessions	Modifications	ΔCn	Area	Heavy/Light	Heavy/Light Count	Heavy/Light Variability [%]	q-Value	PEP	XCorr	Probability	Charge	MH+ [Da]	ΔM [ppm]	RT [min]	# Missed Cleavages
	High	DLISHDEMFSDIYK	3	2	1	P13693		0	1.17574e+08	0.907684	1		0	6.14874e-10	3.8672	0	2	1712.78	-2.03315	59.9847	0
	High	DLISHDEMFSDIYk	1	2	1	P13693	K14(Label:13C(6))	0	74219576				0	4.35656e-10	2.73341	0	2	1718.81	0.822129	61.5887	0
P14174	Macrophage migration inhibitory factor OS=Homo sapiens GN=MIF PE=1 SV=4 - [MIF_HUMAN]	16.3069	7.83	1	1	1	7	10148586	0.892604	2	118.047	115	12.4682	7.88428
	A2	Sequence	# PSMs	# Proteins	# Protein Groups	Protein Group Accessions	Modifications	ΔCn	Area	Heavy/Light	Heavy/Light Count	Heavy/Light Variability [%]	q-Value	PEP	XCorr	Probability	Charge	MH+ [Da]	ΔM [ppm]	RT [min]	# Missed Cleavages
	High	LLcGLLAEr	4	1	1	P14174	C3(Carbamidomethyl); R9(Label:13C(6)15N(4))	0	10148586	0.892604	2	118.047	0	1.56892e-06	2.81771	0	2	1054.59	-3.21239	1.46088	0
	High	LLcGLLAER	3	1	1	P14174	C3(Carbamidomethyl)	0	5.27584e+06				0	3.07173e-05	2.57116	0	2	1044.59	3.38742	1.23289	0
P29966	Myristoylated alanine-rich C-kinase substrate OS=Homo sapiens GN=MARCKS PE=1 SV=4 - [MARCS_HUMAN]	10.2371	9.64	1	1	1	2	373460688	0.867578	1		332	31.5359	4.44971
	A2	Sequence	# PSMs	# Proteins	# Protein Groups	Protein Group Accessions	Modifications	ΔCn	Area	Heavy/Light	Heavy/Light Count	Heavy/Light Variability [%]	q-Value	PEP	XCorr	Probability	Charge	MH+ [Da]	ΔM [ppm]	RT [min]	# Missed Cleavages
	High	EAPAEGEAAEPGSPTAAEGEAASAASSTSSPK	1	1	1	P29966		0	373460688	0.867578	1		0	8.05102e-13	5.18829	0	2	2915.29	-3.0503	21.0609	0
	High	EAPAEGEAAEPGSPTAAEGEAASAASSTSSPk	1	1	1	P29966	K32(Label:13C(6))	0	63822984				0	2.01247e-12	5.04881	0	2	2921.32	0.428541	21.0806	0
P68032	Actin, alpha cardiac muscle 1 OS=Homo sapiens GN=ACTC1 PE=1 SV=1 - [ACTC_HUMAN]	278.132	19.1	14	1	6	83	5.96034e+09	0.865995	4	36.9178	377	41.9919	5.38916
	A2	Sequence	# PSMs	# Proteins	# Protein Groups	Protein Group Accessions	Modifications	ΔCn	Area	Heavy/Light	Heavy/Light Count	Heavy/Light Variability [%]	q-Value	PEP	XCorr	Probability	Charge	MH+ [Da]	ΔM [ppm]	RT [min]	# Missed Cleavages
	High	SYELPDGQVITIGNEr	10	15	3	P68032;P60709;Q9BYX7	R16(Label:13C(6)15N(4))	0	10704727992				0	7.31708e-15	5.17398	0	2	1800.9	0.844409	58.8064	0
	High	SYELPDGQVITIGNER	12	15	3	P68032;P60709;Q9BYX7		0	1.02014e+06				0	1.19784e-12	5.13981	0	2	1790.9	3.01255	57.9887	0
	High	YPIEHGIITNWDDMEk	13	8	1	P68032	K16(Label:13C(6))	0	5291185152	0.987848	1		0	1.13075e-05	4.87242	0	3	1966.93	-1.0987	37.139	0
	High	IWHHTFYNELR	4	21	4	P68032;P60709;Q9BYX7;P0CG39		0	36589340				0	2.81992e-09	3.90147	0	3	1515.74	-2.80627	3.38805	0
	High	YPIEHGIITNWDDMEK	6	8	1	P68032		0	4667295296				0	4.21772e-06	3.69717	0	2	1960.91	-0.541377	47.2736	0
	High	IWHHTFYNELr	4	21	4	P68032;P60709;Q9BYX7;P0CG39	R11(Label:13C(6)15N(4))	0	51670560				0	1.08504e-09	3.62228	0	3	1525.76	-0.98688	13.061	0
	High	YPIEHGIITNWDDmEK	3	8	1	P68032	M14(Oxidation)	0	426328608				0	0.000423257	3.36746	0	2	1976.9	-1.97843	21.7836	0
	High	DSYVGDEAQSk	1	23	2	P68032;P60709	K11(Label:13C(6))	0	1.53757e+06				0	1.32941e-05	2.97526	0	2	1204.54	-0.814306	0.374715	0
	High	YPIEHGIITNWDDmEk	9	8	1	P68032	M14(Oxidation); K16(Label:13C(6))	0	1779722432	0.759172	3	33.3266	0	0.000906989	2.79562	0	3	1982.91	-8.52913	43.1695	0
	High	AGFAGDDAPr	1	30	3	P68032;P60709;P0CG39	R10(Label:13C(6)15N(4))	0	523126				0	6.00816e-06	2.67899	0	2	986.456	-0.40138	0.437885	0
	High	DLTDYLmk	3	12	2	P68032;P60709	M7(Oxidation); K8(Label:13C(6))	0	2.70901e+07				0	0.000144778	2.36197	0	1	1020.5	-1.18783	30.6102	0
	High	DLTDYLMk	8	12	2	P68032;P60709	K8(Label:13C(6))	0	1407378344				0	0.00259787	2.238	0	2	1004.5	-1.48218	29.8004	0
	High	DLTDYLmK	1	12	2	P68032;P60709	M7(Oxidation)	0	9086342				0	0.000976346	1.89882	0	1	1014.48	0.236631	28.3602	0
	High	DLTDYLMK	8	12	2	P68032;P60709		0	1885113304				0.000593	0.00692134	2.46526	0	1	998.485	-1.49027	37.1684	0
P68104	Elongation factor 1-alpha 1 OS=Homo sapiens GN=EEF1A1 PE=1 SV=1 - [EF1A1_HUMAN]	372.961	42.86	5	8	8	91	1.40497e+09	0.863482	18	322.524	462	50.1091	9.01221
	A2	Sequence	# PSMs	# Proteins	# Protein Groups	Protein Group Accessions	Modifications	ΔCn	Area	Heavy/Light	Heavy/Light Count	Heavy/Light Variability [%]	q-Value	PEP	XCorr	Probability	Charge	MH+ [Da]	ΔM [ppm]	RT [min]	# Missed Cleavages
	High	NMITGTSQADcAVLIVAAGVGEFEAGISK	2	4	1	P68104	C11(Carbamidomethyl)	0	1.23713e+06	0.288125	1		0	3.30021e-11	6.05762	0	3	2909.46	8.14826	239.328	0
	High	NMITGTSQADcAVLIVAAGVGEFEAGISk	11	4	1	P68104	C11(Carbamidomethyl); K29(Label:13C(6))	0	3.55229e+06	9.75397	3	164.484	0	7.7826e-16	6.04383	0	3	2915.48	8.13576	213.837	0
	High	VETGVLkPGMVVTFAPVNVTTEVk	10	2	1	P68104	K7(Label:13C(6)); K24(Label:13C(6))	0	443435440				0	7.92581e-15	5.53797	0	2	2527.43	3.1658	105.424	0
	High	SGDAAIVDMVPGKPMcVESFSDYPPLGR	6	2	1	P68104	C16(Carbamidomethyl)	0	2473954368				0	4.05138e-12	5.08087	0	3	2995.41	2.81267	115.283	0
	High	IGYNPDTVAFVPISGWNGDNmLEPSANMPWFk	1	2	1	P68104	M21(Oxidation); K32(Label:13C(6))	0	31936506				0	1.28997e-06	4.99483	0	3	3589.7	3.76884	156.162	0
	High	IGYNPDTVAFVPISGWNGDNMLEPSANmPWFK	1	2	1	P68104	M28(Oxidation)	0	18624698	0.607295	1		0	4.89467e-07	4.80486	0	2	3583.68	3.48587	153.921	0
	High	kDGNASGTTLLEALDcILPPTrPTDkPLr	3	2	1	P68104	K1(Label:13C(6)); C16(Carbamidomethyl); R22(Label:13C(6)15N(4)); K26(Label:13C(6)); R29(Label:13C(6)15N(4))	0	60493700	2.08344	1		0	1.46178e-07	4.8005	0	4	3181.74	5.78624	108.436	1
	High	SGDAAIVDmVPGKPMcVESFSDYPPLGR	2	2	1	P68104	M9(Oxidation); C16(Carbamidomethyl)	0	41700528				0	1.43229e-09	4.75859	0	3	3011.42	6.89817	92.011	0
	High	NDPPMEAAGFTAQVIILNHPGQISAGYAPVLDcHTAHIAcK	2	1	1	P68104	C33(Carbamidomethyl); C40(Carbamidomethyl)	0	1.25413e+07				0	2.31853e-06	4.61604	0	5	4385.14	2.82659	134.834	0
	High	IGYNPDTVAFVPISGWNGDNMLEPSANMPWFK	1	2	1	P68104		0	30440346	0.766768	1		0	1.58459e-07	4.60058	0	2	3567.68	2.21307	162.737	0
	High	THINIVVIGHVDSGk	9	5	1	P68104	K15(Label:13C(6))	0	2.30631e+07	2.82794	1		0	3.96608e-10	4.3835	0	3	1594.9	-0.210372	100.736	0
	High	VETGVLkPGmVVTFAPVNVTTEVk	1	2	1	P68104	K7(Label:13C(6)); M10(Oxidation); K24(Label:13C(6))	0	13373365				0	1.20564e-06	4.32021	0	3	2543.41	-3.09119	77.883	0
	High	SGDAAIVDMVPGkPMcVESFSDYPPLGr	7	2	1	P68104	K13(Label:13C(6)); C16(Carbamidomethyl); R28(Label:13C(6)15N(4))	0	888805056	0.497953	2	1.39978	0	5.95092e-07	4.25309	0	3	3011.44	4.10957	112.046	0
	High	THINIVVIGHVDSGK	8	5	1	P68104		0	1.38214e+07	0.315466	1		0	1.02672e-09	4.19488	0	3	1588.88	-0.680068	80.4901	0
	High	NDPPMEAAGFTAQVIILNHPGQISAGYAPVLDcHTAHIAck	4	1	1	P68104	C33(Carbamidomethyl); C40(Carbamidomethyl); K41(Label:13C(6))	0	17551890	86.271	1		0	2.79121e-08	4.17114	0	4	4391.18	6.87339	133.864	0
	High	VETGVLKPGMVVTFAPVNVTTEVK	10	2	1	P68104		0	50787036	0.0949954	2	12293.8	0	1.03787e-05	3.85718	0	2	2515.39	2.97682	96.7546	0
	High	DGNASGTTLLEALDcILPPTrPTDkPLr	4	2	1	P68104	C15(Carbamidomethyl); R21(Label:13C(6)15N(4)); K25(Label:13C(6)); R28(Label:13C(6)15N(4))	0	799687328	0.968487	3	238.044	0	0.000595721	3.80986	0	5	3047.63	7.8145	129.628	0
	High	KDGNASGTTLLEALDcILPPTRPTDKPLR	4	2	1	P68104	C16(Carbamidomethyl)	0	39034440	3.48156	1		0	9.89343e-05	3.65376	0	4	3149.66	0.391056	107.022	1
	High	DGNASGTTLLEALDcILPPTRPTDKPLR	3	2	1	P68104	C15(Carbamidomethyl)	0	1297531624				0	6.9041e-07	3.1812	0	3	3021.58	4.4518	130.108	0
	High	VETGVLKPGmVVTFAPVNVTTEVK	1	2	1	P68104	M10(Oxidation)	0	8728633				0.000331	0.003914	3.70191	0	3	2531.37	-3.11585	79.7409	0
	High	SGDAAIVDmVPGkPMcVESFSDYPPLGr	1	2	1	P68104	M9(Oxidation); K13(Label:13C(6)); C16(Carbamidomethyl); R28(Label:13C(6)15N(4))	0	7.27632e+06				0.001427	0.0169695	2.30347	0	3	3027.43	2.60227	91.918	0
P00338	L-lactate dehydrogenase A chain OS=Homo sapiens GN=LDHA PE=1 SV=2 - [LDHA_HUMAN]	35.0987	33.13	13	6	6	12	117535521	0.837684	6	65.1502	332	36.6654	8.26514
	A2	Sequence	# PSMs	# Proteins	# Protein Groups	Protein Group Accessions	Modifications	ΔCn	Area	Heavy/Light	Heavy/Light Count	Heavy/Light Variability [%]	q-Value	PEP	XCorr	Probability	Charge	MH+ [Da]	ΔM [ppm]	RT [min]	# Missed Cleavages
	High	LLIVSNPVDILTYVAWK	1	4	1	P00338		0	71792774	0.874151	1		0	2.29998e-11	4.14039	0	2	1944.12	1.12491	168.773	0
	High	GEMMDLQHGSLFLr	1	6	1	P00338	R14(Label:13C(6)15N(4))	0	18072778				0	7.917e-11	3.97173	0	2	1643.79	-2.77884	40.7093	0
	High	LLIVSNPVDILTYVAWk	3	4	1	P00338	K17(Label:13C(6))	0	145659598	1.31036	1		0	1.79862e-08	3.96761	0	2	1950.14	1.37828	168.502	0
	High	DQLIYNLLk	1	12	1	P00338	K9(Label:13C(6))	0	51883388				0	0.000137449	2.89351	0	1	1125.66	-0.641374	48.1662	0
	High	GEMMDLQHGSLFLR	2	6	1	P00338		0	16900566				0	5.83268e-09	2.70315	0	2	1633.78	-3.48777	41.438	0
	High	LGVHPLScHGWVLGEHGDSSVPVWSGMNVAGVSLK	1	2	1	P00338	C8(Carbamidomethyl)	0.0149	2.21691e+07	0.0236916	1		0.000593	0.00436266	2.64739	0	4	3668.82	1.5851	121.564	0
	High	DQLIYNLLK	1	12	1	P00338		0	118176824	1.94775	1		0.001935	0.0430476	2.23724	0	2	1119.64	-4.10243	47.7472	0
	Medium	FIIPNVVk	1	4	1	P00338	K8(Label:13C(6))	0	7.95444e+06	0.802738	1		0.013758	0.328921	2.01974	0	2	935.598	-4.63495	1.70555	0
	Medium	GLYGIKDDVFLSVPcILGQNGISDLVK	1	2	1	P00338	C15(Carbamidomethyl)	0	88770141	0.587383	1		0.044943	0.749182	2.26093	0	3	2920.55	0.079844	158.563	1
Q15181	Inorganic pyrophosphatase OS=Homo sapiens GN=PPA1 PE=1 SV=2 - [IPYR_HUMAN]	2.84471	5.19	1	1	1	1	21734832	0.815486	1		289	32.6392	5.85889
	A2	Sequence	# PSMs	# Proteins	# Protein Groups	Protein Group Accessions	Modifications	ΔCn	Area	Heavy/Light	Heavy/Light Count	Heavy/Light Variability [%]	q-Value	PEP	XCorr	Probability	Charge	MH+ [Da]	ΔM [ppm]	RT [min]	# Missed Cleavages
	High	GIScMNTTLSESPFk	1	1	1	Q15181	C4(Carbamidomethyl); K15(Label:13C(6))	0	21734832	0.815486	1		0	1.24888e-07	2.84471	0	2	1677.79	0.680685	32.5919	0
F5H0T1	Stress-induced-phosphoprotein 1 OS=Homo sapiens GN=STIP1 PE=4 SV=1 - [F5H0T1_HUMAN]	10.4695	9.44	6	3	3	3	2.79445e+07	0.799694	2	130.913	519	59.74	6.80029
	A2	Sequence	# PSMs	# Proteins	# Protein Groups	Protein Group Accessions	Modifications	ΔCn	Area	Heavy/Light	Heavy/Light Count	Heavy/Light Variability [%]	q-Value	PEP	XCorr	Probability	Charge	MH+ [Da]	ΔM [ppm]	RT [min]	# Missed Cleavages
	High	ALSVGNIDDALQcYSEAIK	1	5	1	F5H0T1	C13(Carbamidomethyl)	0	3.10031e+06				0	2.15896e-13	4.33218	0	2	2067	-2.35745	114.345	0
	High	AMADPEVQQIMSDPAMr	1	4	1	F5H0T1	R17(Label:13C(6)15N(4))	0	22591528	1.56895	1		0	7.34177e-10	3.88341	0	2	1899.87	3.4732	47.9889	0
	High	LAYINPDLALEEK	1	3	1	F5H0T1		0	58141546	0.407603	1		0.000593	0.00620041	2.25392	0	2	1488.79	-5.26107	42.6269	0
Q15417	Calponin-3 OS=Homo sapiens GN=CNN3 PE=1 SV=1 - [CNN3_HUMAN]	10.1676	15.2	4	3	3	3	19261834	0.793071	3	43.53	329	36.3908	6.04932
	A2	Sequence	# PSMs	# Proteins	# Protein Groups	Protein Group Accessions	Modifications	ΔCn	Area	Heavy/Light	Heavy/Light Count	Heavy/Light Variability [%]	q-Value	PEP	XCorr	Probability	Charge	MH+ [Da]	ΔM [ppm]	RT [min]	# Missed Cleavages
	High	VNESSLNWPQLENIGNFIK	1	3	1	Q15417		0	45496874	0.793071	1		0	6.22751e-05	3.88305	0	2	2202.13	5.27286	130.02	0
	High	NWIEEVTGMSIGPNFQLGLk	1	2	1	Q15417	K20(Label:13C(6))	0	5.08439e+06	1.75329	1		0	6.74178e-08	3.5732	0	2	2239.17	6.09733	156.486	0
	High	DGIILcELINk	1	4	1	Q15417	C6(Carbamidomethyl); K11(Label:13C(6))	0	7.20424e+06	0.598812	1		0	0.000583458	2.71136	0	2	1293.72	0.509507	67.3629	0
C9JRL4	Malate dehydrogenase, cytoplasmic (Fragment) OS=Homo sapiens GN=MDH1 PE=4 SV=1 - [C9JRL4_HUMAN]	11.9607	14.17	4	1	1	3	159194838	0.782288	1		120	13.0359	8.86572
	A2	Sequence	# PSMs	# Proteins	# Protein Groups	Protein Group Accessions	Modifications	ΔCn	Area	Heavy/Light	Heavy/Light Count	Heavy/Light Variability [%]	q-Value	PEP	XCorr	Probability	Charge	MH+ [Da]	ΔM [ppm]	RT [min]	# Missed Cleavages
	High	VIVVGNPANTNcLTASk	1	4	1	C9JRL4	C12(Carbamidomethyl); K17(Label:13C(6))	0	42983808	0.782288	1		0	3.71756e-12	4.31819	0	2	1763.94	-3.57381	14.3029	0
	High	VIVVGNPANTNcLTASK	2	4	1	C9JRL4	C12(Carbamidomethyl)	0	159194838				0	8.02173e-16	4.22237	0	2	1757.92	-1.37112	13.8412	0
F8W904	Exportin-2 OS=Homo sapiens GN=CSE1L PE=4 SV=1 - [F8W904_HUMAN]	14.0769	9.95	3	3	4	4	1.09161e+07	0.773718	1		915	103.813	6.11279
	A2	Sequence	# PSMs	# Proteins	# Protein Groups	Protein Group Accessions	Modifications	ΔCn	Area	Heavy/Light	Heavy/Light Count	Heavy/Light Variability [%]	q-Value	PEP	XCorr	Probability	Charge	MH+ [Da]	ΔM [ppm]	RT [min]	# Missed Cleavages
	High	FLESVEGNQNYPLLLLTLLEK	1	2	1	F8W904		0	11137344				0	5.01776e-10	4.23769	0	2	2433.34	4.62882	170.072	0
	High	HGITQANELVNLTEFFVNHILPDLK	1	3	1	F8W904		0	4.51191e+06	0.773718	1		0	7.37048e-10	4.08982	0	3	2862.52	2.8416	188.819	0
	High	SFSLLQEAIIPYIPTLITQLTQk	1	3	1	F8W904	K23(Label:13C(6))	0	2.89485e+06				0	0.00283369	3.15695	0	3	2623.53	9.12118	186.811	0
	Low	GSNTIASAAADKIPGLLGVFQK	1	3	1	F8W904		0	17098976				0.108964	1	2.59244	0	3	2158.18	-2.83763	107.317	1
P08238	Heat shock protein HSP 90-beta OS=Homo sapiens GN=HSP90AB1 PE=1 SV=4 - [HS90B_HUMAN]	173.695	29.01	12	8	12	47	2.00206e+09	0.759715	6	39.0466	724	83.2121	5.03369
	A2	Sequence	# PSMs	# Proteins	# Protein Groups	Protein Group Accessions	Modifications	ΔCn	Area	Heavy/Light	Heavy/Light Count	Heavy/Light Variability [%]	q-Value	PEP	XCorr	Probability	Charge	MH+ [Da]	ΔM [ppm]	RT [min]	# Missed Cleavages
	High	GFEVVYMTEPIDEYcVQQLk	2	1	1	P08238	C15(Carbamidomethyl); K20(Label:13C(6))	0	131448410	0.580967	1		0	3.06494e-13	5.73029	0	2	2454.17	1.65981	111.484	0
	High	LGLGIDEDEVAAEEPNAAVPDEIPPLEGDEDASr	2	1	1	P08238	R34(Label:13C(6)15N(4))	0	2.52175e+06				0	4.8358e-12	5.48165	0	2	3542.67	4.94704	121.234	0
	High	NPDDITQEEYGEFYK	2	1	1	P08238		0	773466640	1.25423	1		0	4.32174e-11	5.35326	0	2	1847.8	0.117713	30.203	0
	High	NPDDITQEEYGEFYk	3	1	1	P08238	K15(Label:13C(6))	0	1189064928				0	4.46645e-12	5.13688	0	2	1853.81	-4.6828	27.7656	0
	High	LVSSPccIVTSTYGWTANMER	1	1	1	P08238	C6(Carbamidomethyl); C7(Carbamidomethyl)	0	4.31254e+07	0.595575	1		0	2.73448e-11	4.62245	0	2	2432.11	3.1655	91.6049	0
	High	GFEVVYMTEPIDEYcVQQLK	3	1	1	P08238	C15(Carbamidomethyl)	0	52074756	0.734342	1		0	4.97682e-05	4.40841	0	2	2448.16	5.29867	108.595	0
	High	YHTSQSGDEMTSLSEYVSr	2	4	1	P08238	R19(Label:13C(6)15N(4))	0	140840736				0	1.11134e-08	4.23311	0	3	2186.95	-3.27264	22.6117	0
	High	TLTLVDTGIGMTK	6	4	2	P08238;P07900		0	243732016				0	3.56696e-10	4.21562	0	2	1349.73	-3.62254	29.3972	0
	High	HSQFIGYPITLYLEk	2	3	1	P08238	K15(Label:13C(6))	0	21445572				0	2.71371e-11	3.99842	0	2	1814.97	-2.35468	78.7759	0
	High	GVVDSEDLPLNISR	3	10	2	P07900;P08238		0	2691945856				0	4.14136e-08	3.85027	0	2	1513.78	-1.48399	48.6022	0
	High	LVSSPccIVTSTYGWTANMEr	1	1	1	P08238	C6(Carbamidomethyl); C7(Carbamidomethyl); R21(Label:13C(6)15N(4))	0	27775316				0	7.53832e-07	3.80725	0	2	2442.12	3.16554	91.1787	0
	High	HLEINPDHPIVETLr	2	1	1	P08238	R15(Label:13C(6)15N(4))	0	214518158	0.785964	1		0	1.06823e-06	3.73147	0	2	1792.95	-6.60126	18.0834	0
	High	GVVDSEDLPLNISr	4	10	2	P07900;P08238	R14(Label:13C(6)15N(4))	0	3272553636				0	1.98354e-07	3.65445	0	2	1523.79	-3.85668	50.8841	0
	High	HLEINPDHPIVETLR	2	1	1	P08238		0	1544554880	0.989982	1		0	0.000156249	3.5963	0	3	1782.94	-5.15743	20.1569	0
	High	TLTLVDTGIGMTk	4	4	2	P07900;P08238	K13(Label:13C(6))	0	463950208				0	2.89402e-08	3.46795	0	2	1355.75	-4.49755	34.8841	0
	High	VFImDScDELIPEYLNFIR	1	1	1	P08238	M4(Oxidation); C7(Carbamidomethyl)	0	18508970				0	1.00278e-06	3.4388	0	2	2390.15	5.87512	144.365	0
	High	ADLINNLGTIAk	3	4	2	P08238;P07900	K12(Label:13C(6))	0	316113536				0	8.09589e-07	3.24801	0	2	1248.72	-3.44622	24.8855	0
	High	ADLINNLGTIAK	3	4	2	P08238;P07900		0	475296624				0	1.50589e-05	3.05102	0	2	1242.7	-3.17836	25.8769	0
	High	SLTNDWEDHLAVK	1	3	2	P07900;P08238		0	0				0	7.15709e-07	2.78779	0	2	1527.74	-1.14435	21.8217	0
B0AZS6	14-3-3 protein zeta/delta OS=Homo sapiens GN=YWHAZ PE=2 SV=1 - [B0AZS6_HUMAN]	61.5407	35.12	9	4	5	17	148393486	0.748765	6	63.154	168	19.0604	4.56396
	A2	Sequence	# PSMs	# Proteins	# Protein Groups	Protein Group Accessions	Modifications	ΔCn	Area	Heavy/Light	Heavy/Light Count	Heavy/Light Variability [%]	q-Value	PEP	XCorr	Probability	Charge	MH+ [Da]	ΔM [ppm]	RT [min]	# Missed Cleavages
	High	GIVDQSQQAYQEAFEISK	1	5	1	B0AZS6		0	58706310				0	1.74339e-13	5.20367	0	2	2040.99	2.034	77.8941	0
	High	TAFDEAIAELDTLSEESYk	3	6	1	B0AZS6	K19(Label:13C(6))	0	47779900	1.26715	3	51.1149	0	2.23125e-15	4.72854	0	3	2138.01	-1.30068	145.039	0
	High	GIVDQSQQAYQEAFEISk	2	5	1	B0AZS6	K18(Label:13C(6))	0	174364328	0.758376	1		0	1.46154e-14	4.54359	0	2	2047.01	2.33234	77.5134	0
	High	TAFDEAIAELDTLSEESYK	1	6	1	B0AZS6		0	19959130				0	4.42046e-14	4.41822	0	3	2131.99	-0.193765	145.196	0
	High	TAFDEAIAELDTLSEESYKDSTLImQLLR	1	6	1	B0AZS6	M25(Oxidation)	0	4.16718e+06	0.0736848	1		0	4.13816e-10	3.83986	0	3	3318.63	-1.33637	189.217	1
	High	DSTLIMQLLr	4	13	5	P62258;P31946;P61981;P27348;B0AZS6	R10(Label:13C(6)15N(4))	0	129406986				0	5.44362e-06	3.25418	0	2	1199.67	0.39597	82.1242	0
	High	DSTLIMQLLR	2	13	5	P62258;P31946;P61981;P27348;B0AZS6		0	9069369				0	3.24099e-06	3.2442	0	1	1189.66	0.537803	81.3718	0
	High	DIcNDVLSLLEK	1	4	1	B0AZS6	C3(Carbamidomethyl)	0	141409144	0.57998	1		0	8.96956e-08	2.97244	0	2	1418.72	1.05139	128.797	0
	High	DIcNDVLSLLEk	2	4	1	B0AZS6	C3(Carbamidomethyl); K12(Label:13C(6))	0	64162708				0	0.000163526	2.96542	0	2	1424.74	-0.486425	128.97	0
E9PH29	Thioredoxin-dependent peroxide reductase, mitochondrial OS=Homo sapiens GN=PRDX3 PE=4 SV=1 - [E9PH29_HUMAN]	8.60721	18.07	2	2	2	2	26600211	0.71195	1		238	25.8223	7.45947
	A2	Sequence	# PSMs	# Proteins	# Protein Groups	Protein Group Accessions	Modifications	ΔCn	Area	Heavy/Light	Heavy/Light Count	Heavy/Light Variability [%]	q-Value	PEP	XCorr	Probability	Charge	MH+ [Da]	ΔM [ppm]	RT [min]	# Missed Cleavages
	High	AFQYVETHGEVcPANWTPDSPTIKPSPAASK	1	2	1	E9PH29	C12(Carbamidomethyl)	0	8537509				0	2.90439e-12	6.3385	0	3	3385.62	-0.0618873	50.8037	0
	High	GLFIIDPNGVIk	1	2	1	E9PH29	K12(Label:13C(6))	0	44662913	0.71195	1		0.000593	0.00850724	2.26871	0	2	1291.77	-2.45407	77.0257	0
B4DTM7	Uncharacterized protein OS=Homo sapiens GN=VCL PE=2 SV=1 - [B4DTM7_HUMAN]	2.77203	6.42	2	1	1	1	33234677	0.695378	1		327	36.2257	6.44287
	A2	Sequence	# PSMs	# Proteins	# Protein Groups	Protein Group Accessions	Modifications	ΔCn	Area	Heavy/Light	Heavy/Light Count	Heavy/Light Variability [%]	q-Value	PEP	XCorr	Probability	Charge	MH+ [Da]	ΔM [ppm]	RT [min]	# Missed Cleavages
	High	AIPDLTAPVAAVQAAVSNLVR	1	2	1	B4DTM7		0	33234677	0.695378	1		0.006759	0.131404	2.77203	0	3	2076.19	3.15869	169.266	0
P60903	Protein S100-A10 OS=Homo sapiens GN=S100A10 PE=1 SV=2 - [S10AA_HUMAN]	13.4486	17.53	1	1	1	4	1.36432e+08	0.679971	1		97	11.1955	7.37158
	A2	Sequence	# PSMs	# Proteins	# Protein Groups	Protein Group Accessions	Modifications	ΔCn	Area	Heavy/Light	Heavy/Light Count	Heavy/Light Variability [%]	q-Value	PEP	XCorr	Probability	Charge	MH+ [Da]	ΔM [ppm]	RT [min]	# Missed Cleavages
	High	EFPGFLENQKDPLAVDK	2	1	1	P60903		0	70420328				0	9.27233e-10	4.42417	0	2	1946.99	0.0453074	58.6902	1
	High	EFPGFLENQkDPLAVDk	2	1	1	P60903	K10(Label:13C(6)); K17(Label:13C(6))	0	1.36432e+08	0.679971	1		0.000593	0.0047148	3.18786	0	2	1959.03	3.98352	56.5017	1
Q01995	Transgelin OS=Homo sapiens GN=TAGLN PE=1 SV=4 - [TAGL_HUMAN]	13.6188	21.39	3	3	3	5	5.14786e+07	0.676181	2	79.7313	201	22.5964	8.83643
	A2	Sequence	# PSMs	# Proteins	# Protein Groups	Protein Group Accessions	Modifications	ΔCn	Area	Heavy/Light	Heavy/Light Count	Heavy/Light Variability [%]	q-Value	PEP	XCorr	Probability	Charge	MH+ [Da]	ΔM [ppm]	RT [min]	# Missed Cleavages
	High	TDMFQTVDLFEGk	1	2	1	Q01995	K13(Label:13C(6))	0	115424734	1.08529	1		0	7.45201e-05	3.25185	0	2	1536.73	-3.10679	82.8571	0
	High	TLMALGSLAVTk	1	2	1	Q01995	K12(Label:13C(6))	0	0				0	5.11651e-05	2.91731	0	2	1210.71	-6.31865	38.0584	0
	High	TDMFQTVDLFEGK	1	2	1	Q01995		0	89114650				0	1.82212e-06	2.69955	0	2	1530.71	-3.68548	81.1652	0
	High	LVEWIIVQcGPDVGRPDR	1	2	1	Q01995	C9(Carbamidomethyl)	0	15678984				0	2.39563e-06	2.34486	0	3	2109.08	-7.34427	74.3694	0
	High	TLMALGSLAVTK	1	2	1	Q01995		0	23331988	0.421289	1		0.000593	0.0070984	2.40526	0	2	1204.69	-2.61149	36.9439	0
P14314	Glucosidase 2 subunit beta OS=Homo sapiens GN=PRKCSH PE=1 SV=2 - [GLU2B_HUMAN]	2.33287	3.98	2	1	1	1	52733942	0.660611	1		528	59.3878	4.41162
	A2	Sequence	# PSMs	# Proteins	# Protein Groups	Protein Group Accessions	Modifications	ΔCn	Area	Heavy/Light	Heavy/Light Count	Heavy/Light Variability [%]	q-Value	PEP	XCorr	Probability	Charge	MH+ [Da]	ΔM [ppm]	RT [min]	# Missed Cleavages
	High	LGGSPTSLGTWGSWIGPDHDK	1	2	1	P14314		0	52733942	0.660611	1		0	6.9001e-07	2.33287	0	3	2168.04	-0.565657	62.0322	0
F8VZY9	Keratin, type I cytoskeletal 18 OS=Homo sapiens GN=KRT18 PE=3 SV=1 - [F8VZY9_HUMAN]	4.40715	6.65	2	1	1	1	12447143	0.659258	1		391	43.7474	5.35107
	A2	Sequence	# PSMs	# Proteins	# Protein Groups	Protein Group Accessions	Modifications	ΔCn	Area	Heavy/Light	Heavy/Light Count	Heavy/Light Variability [%]	q-Value	PEP	XCorr	Probability	Charge	MH+ [Da]	ΔM [ppm]	RT [min]	# Missed Cleavages
	High	GGMGSGGLATGIAGGLAGMGGIQNEk	1	2	1	F8VZY9	K26(Label:13C(6))	0	12447143	0.659258	1		0	8.65981e-13	4.40715	0	2	2267.12	-1.05071	77.0679	0
C9JYS8	Non-POU domain-containing octamer-binding protein (Fragment) OS=Homo sapiens GN=NONO PE=4 SV=1 - [C9JYS8_HUMAN]	4.49852	12.1	6	2	2	2	121007192	0.63542	1		248	29.603	9.48096
	A2	Sequence	# PSMs	# Proteins	# Protein Groups	Protein Group Accessions	Modifications	ΔCn	Area	Heavy/Light	Heavy/Light Count	Heavy/Light Variability [%]	q-Value	PEP	XCorr	Probability	Charge	MH+ [Da]	ΔM [ppm]	RT [min]	# Missed Cleavages
	High	FAQPGSFEYEYAMR	1	4	1	C9JYS8		0	121007192	0.63542	1		0	7.64755e-06	2.21859	0	2	1695.75	0.293064	34.4471	0
	High	LFVGNLPPDITEEEMR	1	4	1	C9JYS8		0	0				0.000593	0.00644602	2.27993	0	2	1859.92	1.01928	77.1316	0
K7EJB9	Calreticulin (Fragment) OS=Homo sapiens GN=CALR PE=4 SV=1 - [K7EJB9_HUMAN]	98.781	42.51	3	6	6	24	483475812	0.635145	7	62.1919	247	28.4139	4.67822
	A2	Sequence	# PSMs	# Proteins	# Protein Groups	Protein Group Accessions	Modifications	ΔCn	Area	Heavy/Light	Heavy/Light Count	Heavy/Light Variability [%]	q-Value	PEP	XCorr	Probability	Charge	MH+ [Da]	ΔM [ppm]	RT [min]	# Missed Cleavages
	High	ckDDEFTHLYTLIVrPDNTYEVk	2	2	1	K7EJB9	C1(Carbamidomethyl); K2(Label:13C(6)); R15(Label:13C(6)15N(4)); K23(Label:13C(6))	0	38479940				0	4.58625e-07	6.23902	0	4	2878.43	-1.42748	87.1025	1
	High	IDNSQVESGSLEDDWDFLPPKK	2	2	1	K7EJB9		0	8604988	0.0110765	1		0	7.30601e-09	5.57131	0	2	2519.21	6.06169	70.7104	1
	High	KPEDWDEEMDGEWEPPVIQNPEYK	2	3	1	K7EJB9		0	440563016				0	1.14413e-11	5.35472	0	2	2960.3	1.49097	85.6037	0
	High	kPEDWDEEMDGEWEPPVIQNPEYk	4	3	1	K7EJB9	K1(Label:13C(6)); K24(Label:13C(6))	0	140918365	0.611361	3	5.66307	0	1.35096e-12	5.25488	0	2	2972.34	1.57555	85.9847	0
	High	cKDDEFTHLYTLIVRPDNTYEVK	1	2	1	K7EJB9	C1(Carbamidomethyl)	0	113011268	0.934065	1		0	7.41627e-08	5.24319	0	4	2856.38	-2.05675	86.7374	1
	High	IDNSQVESGSLEDDWDFLPPK	1	2	1	K7EJB9		0	13397962				0	1.44272e-13	4.96862	0	2	2391.11	2.81253	95.5965	0
	High	KPEDWDEEmDGEWEPPVIQNPEYK	1	3	1	K7EJB9	M9(Oxidation)	0	8997317	2.08687	1		0	5.7441e-07	4.66505	0	3	2976.3	3.39201	66.224	0
	High	IDDPTDSKPEDWDKPEHIPDPDAK	3	3	1	K7EJB9		0	896853152				0	0.00167933	4.15017	0	4	2760.25	-4.54015	22.171	0
	High	IDDPTDSkPEDWDkPEHIPDPDAk	3	3	1	K7EJB9	K8(Label:13C(6)); K14(Label:13C(6)); K24(Label:13C(6))	0	373053616	0.834545	1		0	0.000159945	3.5994	0	3	2778.32	-1.83401	21.6794	0
	High	EQFLDGDGWTSr	1	2	1	K7EJB9	R12(Label:13C(6)15N(4))	0	22953335				0	3.36358e-05	2.64884	0	2	1420.63	-2.58058	4.98794	0
	High	IDNSQVESGSLEDDWDFLPPkk	3	2	1	K7EJB9	K21(Label:13C(6)); K22(Label:13C(6))	0	39417039				0	0.00216916	2.54043	0	3	2531.23	-1.72679	73.5882	1
	High	EQFLDGDGWTSR	1	2	1	K7EJB9		0	0				0.000593	0.00403999	2.05484	0	2	1410.63	-0.71762	10.7447	0
B7Z254	Protein disulfide-isomerase A6 OS=Homo sapiens GN=PDIA6 PE=2 SV=1 - [B7Z254_HUMAN]	15.4633	18.99	4	5	5	6	2.75764e+07	0.606156	1		437	47.8081	5.08447
	A2	Sequence	# PSMs	# Proteins	# Protein Groups	Protein Group Accessions	Modifications	ΔCn	Area	Heavy/Light	Heavy/Light Count	Heavy/Light Variability [%]	q-Value	PEP	XCorr	Probability	Charge	MH+ [Da]	ΔM [ppm]	RT [min]	# Missed Cleavages
	High	GSFSEQGINEFLr	1	4	1	B7Z254	R13(Label:13C(6)15N(4))	0	6023014				0	0.000593766	2.9729	0	2	1493.74	9.61457	41.9779	0
	High	ALDLFSDNAPPPELLEIINEDIAK	1	4	1	B7Z254		0	4562097	0.606156	1		0	0.00226426	2.87866	0	2	2637.39	7.2519	167.764	0
	High	TGEAIVDAALSALR	1	4	1	B7Z254		0	0				0	1.61895e-08	2.7985	0	2	1386.76	-1.20686	101.204	0
	High	LAAVDATVNQVLASr	2	4	1	B7Z254	R15(Label:13C(6)15N(4))	0	31338435				0	1.2347e-06	2.58335	0	2	1537.85	-5.51278	59.9252	0
	High	GSTAPVGGGAFPTIVER	1	4	1	B7Z254		0	45367720				0.002176	0.044943	2.11984	0	2	1615.84	-3.33742	20.8329	0
P60953	Cell division control protein 42 homolog OS=Homo sapiens GN=CDC42 PE=1 SV=2 - [CDC42_HUMAN]	6.75247	8.9	2	1	1	2	3.37456e+06	0.60006	1		191	21.245	6.55127
	A2	Sequence	# PSMs	# Proteins	# Protein Groups	Protein Group Accessions	Modifications	ΔCn	Area	Heavy/Light	Heavy/Light Count	Heavy/Light Variability [%]	q-Value	PEP	XCorr	Probability	Charge	MH+ [Da]	ΔM [ppm]	RT [min]	# Missed Cleavages
	High	NVFDEAILAALEPPEPk	1	2	1	P60953	K17(Label:13C(6))	0	3.37456e+06	0.60006	1		0	9.84018e-10	4.36972	0	3	1858.99	2.69908	132.737	0
	High	NVFDEAILAALEPPEPK	1	2	1	P60953		0	2.95688e+06				0	0.00276439	2.38275	0	2	1852.96	-2.39725	132.372	0
F8VVM2	Phosphate carrier protein, mitochondrial OS=Homo sapiens GN=SLC25A3 PE=3 SV=1 - [F8VVM2_HUMAN]	2.66346	4.32	2	1	1	1	247583992	0.451536	1		324	36.1376	9.26123
	A2	Sequence	# PSMs	# Proteins	# Protein Groups	Protein Group Accessions	Modifications	ΔCn	Area	Heavy/Light	Heavy/Light Count	Heavy/Light Variability [%]	q-Value	PEP	XCorr	Probability	Charge	MH+ [Da]	ΔM [ppm]	RT [min]	# Missed Cleavages
	High	LPRPPPPEMPESLK	1	2	1	F8VVM2		0	247583992	0.451536	1		0.000864	0.011838	2.66346	0	3	1587.85	-2.57721	15.9435	0
P09972	Fructose-bisphosphate aldolase C OS=Homo sapiens GN=ALDOC PE=1 SV=2 - [ALDOC_HUMAN]	22.5667	14.01	6	1	3	7	6.40381e+07	0.445499	1		364	39.4312	6.87354
	A2	Sequence	# PSMs	# Proteins	# Protein Groups	Protein Group Accessions	Modifications	ΔCn	Area	Heavy/Light	Heavy/Light Count	Heavy/Light Variability [%]	q-Value	PEP	XCorr	Probability	Charge	MH+ [Da]	ΔM [ppm]	RT [min]	# Missed Cleavages
	High	GVVPLAGTDGETTTQGLDGLSEr	3	6	1	P09972	R23(Label:13C(6)15N(4))	0	64370896	0.445499	1		0	2.00062e-14	4.41669	0	2	2283.14	3.69284	63.1067	0
	High	GVVPLAGTDGETTTQGLDGLSER	1	6	1	P09972		0	61411428				0	8.89991e-16	3.76304	0	2	2273.12	-2.10464	62.1732	0
	High	YASIcQQNGIVPIVEPEILPDGDHDLK	1	4	2	P04075;P09972	C5(Carbamidomethyl)	0	120219422				0.000864	0.00979507	3.29987	0	3	3020.51	1.17791	97.5209	0
	High	YASIcQQNGIVPIVEPEILPDGDHDLkr	1	4	2	P04075;P09972	C5(Carbamidomethyl); K27(Label:13C(6)); R28(Label:13C(6)15N(4))	0	5659718				0.004019	0.0954214	2.96895	0	3	3192.63	-0.64484	82.0668	1
	High	YASIcQQNGIVPIVEPEILPDGDHDLKR	1	4	2	P04075;P09972	C5(Carbamidomethyl)	0	7.52402e+06				0.006547	0.1235	2.41234	0	3	3176.63	7.9073	84.2101	1
B4DUR8	T-complex protein 1 subunit gamma OS=Homo sapiens GN=CCT3 PE=2 SV=1 - [B4DUR8_HUMAN]	2.6209	5.2	2	1	1	1	6.73055e+06	0.440321	1		500	55.6387	5.64307
	A2	Sequence	# PSMs	# Proteins	# Protein Groups	Protein Group Accessions	Modifications	ΔCn	Area	Heavy/Light	Heavy/Light Count	Heavy/Light Variability [%]	q-Value	PEP	XCorr	Probability	Charge	MH+ [Da]	ΔM [ppm]	RT [min]	# Missed Cleavages
	High	NVLLDPQLVPGGGASEMAVAHALTEk	1	2	1	B4DUR8	K26(Label:13C(6))	0.015	6.73055e+06	0.440321	1		0	0.00237015	2.6209	0	3	2623.4	3.84837	109.02	0
Q01518	Adenylyl cyclase-associated protein 1 OS=Homo sapiens GN=CAP1 PE=1 SV=5 - [CAP1_HUMAN]	23.3446	16.63	9	4	4	8	3.98295e+07	0.403065	4	126.205	475	51.8687	8.06006
	A2	Sequence	# PSMs	# Proteins	# Protein Groups	Protein Group Accessions	Modifications	ΔCn	Area	Heavy/Light	Heavy/Light Count	Heavy/Light Variability [%]	q-Value	PEP	XCorr	Probability	Charge	MH+ [Da]	ΔM [ppm]	RT [min]	# Missed Cleavages
	High	VENQENVSNLVIEDTELk	1	1	1	Q01518	K18(Label:13C(6))	0	2.71709e+06	0.116049	1		0	9.88327e-11	4.28496	0	2	2079.06	3.23739	52.1966	0
	High	LSDLLAPISEQIK	2	9	1	Q01518		0	52396864				0	0.000170611	2.95031	0	2	1426.81	-2.31569	65.8262	0
	High	SSEMNVLIPTEGGDFNEFPVPEQFK	1	1	1	Q01518		0	7.04724e+06	2.00548	1		0	0.000487605	2.93482	0	2	2811.32	0.374286	131.045	0
	High	LSDLLAPISEQIk	1	9	1	Q01518	K13(Label:13C(6))	0	26901162	0.432992	1		0	4.88659e-09	2.91403	0	2	1432.83	-0.422871	63.8092	0
	High	SSEMNVLIPTEGGDFNEFPVPEQFk	1	1	1	Q01518	K25(Label:13C(6))	0	7.2377e+06				0.000593	0.00435272	2.90867	0	2	2817.36	6.31389	131.206	0
	High	AGAAPYVQAFDSLLAGPVAEYLk	2	8	1	Q01518	K23(Label:13C(6))	0	59853890	0.375206	1		0.000593	0.00442299	2.22977	0	2	2357.25	-0.341121	165.506	0
P04075	Fructose-bisphosphate aldolase A OS=Homo sapiens GN=ALDOA PE=1 SV=2 - [ALDOA_HUMAN]	77.0224	33.79	9	4	6	20	3.40086e+08	0.378586	5	61.2655	364	39.3953	8.08936
	A2	Sequence	# PSMs	# Proteins	# Protein Groups	Protein Group Accessions	Modifications	ΔCn	Area	Heavy/Light	Heavy/Light Count	Heavy/Light Variability [%]	q-Value	PEP	XCorr	Probability	Charge	MH+ [Da]	ΔM [ppm]	RT [min]	# Missed Cleavages
	High	GVVPLAGTNGETTTQGLDGLSEr	3	8	1	P04075	R23(Label:13C(6)15N(4))	0	843109072	1.26217	1		0	4.40506e-16	5.23556	0	2	2282.15	0.650477	49.6335	0
	High	GVVPLAGTNGETTTQGLDGLSER	3	8	1	P04075		0	217997456				0	5.41951e-16	5.18155	0	2	2272.15	2.0362	49.862	0
	High	IGEHTPSALAIMENANVLAR	4	6	1	P04075		0	56929538	0.343201	2	14.6257	0	3.08153e-06	4.28971	0	3	2107.09	-1.54973	83.5807	0
	High	YTPSGQAGAAASESLFVSNHAY	4	3	1	P04075		0	1.64933e+07				0	8.30828e-16	4.20066	0	2	2228.04	6.75645	91.6436	0
	High	TVPPAVTGITFLSGGQSEEEASINLNAINK	2	4	1	P04075		0	1.92358e+06	0.102325	1		0	0.000195368	4.10009	0	3	3057.59	6.34049	243.361	0
	High	TVPPAVTGITFLSGGQSEEEASINLNAINk	1	4	1	P04075	K30(Label:13C(6))	0	1.1886e+06	0.554031	1		0.000593	0.00465393	2.27234	0	3	3063.6	0.654206	186.333	0
	High	YASIcQQNGIVPIVEPEILPDGDHDLK	1	4	2	P04075;P09972	C5(Carbamidomethyl)	0	120219422				0.000864	0.00979507	3.29987	0	3	3020.51	1.17791	97.5209	0
	High	YASIcQQNGIVPIVEPEILPDGDHDLkr	1	4	2	P04075;P09972	C5(Carbamidomethyl); K27(Label:13C(6)); R28(Label:13C(6)15N(4))	0	5659718				0.004019	0.0954214	2.96895	0	3	3192.63	-0.64484	82.0668	1
	High	YASIcQQNGIVPIVEPEILPDGDHDLKR	1	4	2	P04075;P09972	C5(Carbamidomethyl)	0	7.52402e+06				0.006547	0.1235	2.41234	0	3	3176.63	7.9073	84.2101	1
E9PBF6	Lamin-B1 OS=Homo sapiens GN=LMNB1 PE=3 SV=1 - [E9PBF6_HUMAN]	3.60096	6.2	2	1	1	1	5.65457e+06	0.312611	1		387	44.6157	5.04639
	A2	Sequence	# PSMs	# Proteins	# Protein Groups	Protein Group Accessions	Modifications	ΔCn	Area	Heavy/Light	Heavy/Light Count	Heavy/Light Variability [%]	q-Value	PEP	XCorr	Probability	Charge	MH+ [Da]	ΔM [ppm]	RT [min]	# Missed Cleavages
	Medium	SLEGDLEDLkDQIAQLEASLAAAk	1	2	1	E9PBF6	K10(Label:13C(6)); K24(Label:13C(6))	0	5.65457e+06	0.312611	1		0.019267	0.478485	3.60096	0	3	2540.35	-0.864913	180.632	1
F8W7F7	Transmembrane emp24 domain-containing protein 4 OS=Homo sapiens GN=TMED4 PE=3 SV=1 - [F8W7F7_HUMAN]	2.8211	9.55	3	1	1	1	4.14664e+06	0.290645	1		178	20.1053	8.90967
	A2	Sequence	# PSMs	# Proteins	# Protein Groups	Protein Group Accessions	Modifications	ΔCn	Area	Heavy/Light	Heavy/Light Count	Heavy/Light Variability [%]	q-Value	PEP	XCorr	Probability	Charge	MH+ [Da]	ΔM [ppm]	RT [min]	# Missed Cleavages
	High	cFIEEIPDETMVIGNYr	1	3	1	F8W7F7	C1(Carbamidomethyl); R17(Label:13C(6)15N(4))	0	4.14664e+06	0.290645	1		0	0.00347195	2.8211	0	2	2095.99	7.29442	103.804	0
P62081	40S ribosomal protein S7 OS=Homo sapiens GN=RPS7 PE=1 SV=1 - [RS7_HUMAN]	13.2868	32.47	2	3	3	4	1.13046e+07	0.234215	2	543.622	194	22.1133	10.0962
	A2	Sequence	# PSMs	# Proteins	# Protein Groups	Protein Group Accessions	Modifications	ΔCn	Area	Heavy/Light	Heavy/Light Count	Heavy/Light Variability [%]	q-Value	PEP	XCorr	Probability	Charge	MH+ [Da]	ΔM [ppm]	RT [min]	# Missed Cleavages
	High	TLTAVHDAILEDLVFPSEIVGk	1	2	1	P62081	K22(Label:13C(6))	0	3.07944e+06				0	1.86588e-12	4.50144	0	2	2373.31	4.41434	141.569	0
	High	IVkPNGEkPDEFESGISQALLELEMNSDLk	1	2	1	P62081	K3(Label:13C(6)); K8(Label:13C(6)); K30(Label:13C(6))	0	6069531	0.815248	1		0.000331	0.0037398	4.03447	0	4	3348.75	3.72038	135.047	0
	High	DVNFEFPEFQL	1	1	1	P62081		0	24764826				0.000593	0.00407485	2.43005	0	1	1384.64	2.07719	144.935	0
	Medium	TLTAVHDAILEDLVFPSEIVGK	1	2	1	P62081		0	1.11342e+06	0.0672885	1		0.010142	0.210246	2.32085	0	2	2367.27	-2.43798	141.111	0
P14866	Heterogeneous nuclear ribonucleoprotein L OS=Homo sapiens GN=HNRNPL PE=1 SV=2 - [HNRPL_HUMAN]	5.78158	7.13	1	2	2	2	45254550	0.216926	2	71.2468	589	64.0924	8.22119
	A2	Sequence	# PSMs	# Proteins	# Protein Groups	Protein Group Accessions	Modifications	ΔCn	Area	Heavy/Light	Heavy/Light Count	Heavy/Light Variability [%]	q-Value	PEP	XCorr	Probability	Charge	MH+ [Da]	ΔM [ppm]	RT [min]	# Missed Cleavages
	High	SDALETLGFLNHYQMK	1	1	1	P14866		0	18715440	0.140807	1		0	0.00107434	2.88751	0	2	1866.91	1.78358	72.1585	0
	High	NDQDTWDYTNPNLSGQGDPGSNPNKR	1	1	1	P14866		0	71793660	0.334192	1		0.000593	0.00831254	2.89406	0	3	2890.27	1.42629	18.6234	1
H0YDT6	Eukaryotic translation initiation factor 3 subunit F (Fragment) OS=Homo sapiens GN=EIF3F PE=4 SV=1 - [H0YDT6_HUMAN]	7.23862	19	4	1	1	2	749338	0.161029	1		100	10.8007	5.80811
	A2	Sequence	# PSMs	# Proteins	# Protein Groups	Protein Group Accessions	Modifications	ΔCn	Area	Heavy/Light	Heavy/Light Count	Heavy/Light Variability [%]	q-Value	PEP	XCorr	Probability	Charge	MH+ [Da]	ΔM [ppm]	RT [min]	# Missed Cleavages
	High	IQDALSTVLQYAEDVLSGk	1	4	1	H0YDT6	K19(Label:13C(6))	0	186001				0	4.54756e-16	5.19918	0	2	2056.07	-9.55313	185.97	0
	High	IQDALSTVLQYAEDVLSGK	1	4	1	H0YDT6		0	749338	0.161029	1		0.000593	0.00399355	2.03944	0	2	2050.08	4.16751	185.506	0
E7EQR4	Ezrin OS=Homo sapiens GN=EZR PE=4 SV=2 - [E7EQR4_HUMAN]	30.9483	16.25	5	4	6	9	2.31383e+08	0.152249	4	7338.01	554	65.5386	5.90967
	A2	Sequence	# PSMs	# Proteins	# Protein Groups	Protein Group Accessions	Modifications	ΔCn	Area	Heavy/Light	Heavy/Light Count	Heavy/Light Variability [%]	q-Value	PEP	XCorr	Probability	Charge	MH+ [Da]	ΔM [ppm]	RT [min]	# Missed Cleavages
	High	SQEQLAAELAEYTAk	1	2	1	E7EQR4	K15(Label:13C(6))	0	87868048				0	2.08128e-14	4.87244	0	2	1657.83	-4.62576	39.0685	0
	High	EGILSDEIYcPPETAVLLGSYAVQAK	1	2	1	E7EQR4	C10(Carbamidomethyl)	0	3.00327e+06	0.0249463	1		0	5.0654e-11	4.33508	0	2	2823.41	0.328764	141.145	0
	High	FYPEDVAEELIQDITQk	1	2	1	E7EQR4	K17(Label:13C(6))	0	1.73662e+07	56.2902	1		0	4.16772e-10	4.12941	0	3	2044.02	0.0706638	167.864	0
	High	SQEQLAAELAEYTAK	1	2	1	E7EQR4		0	4.20447e+06	0.0178193	1		0	3.13085e-11	3.84953	0	2	1651.81	-3.32002	39.3049	0
	High	FYPEDVAEELIQDITQK	1	2	1	E7EQR4		0	6.43968e+07	0.92919	1		0	1.89053e-07	3.80395	0	3	2038	-1.73223	165.078	0
	High	QLLTLSSELSQAr	1	2	1	E7EQR4	R13(Label:13C(6)15N(4))	0	0				0	5.65408e-08	2.83811	0	2	1455.81	1.48489	31.9446	0
	High	APDFVFYAPR	1	6	2	E7EQR4;P26038		0	0				0	4.8634e-05	2.41165	0	2	1182.59	-4.42626	21.6617	0
	High	IGFPWSEIr	1	6	2	E7EQR4;P26038	R9(Label:13C(6)15N(4))	0	541884528				0	1.44982e-07	2.38046	0	2	1114.59	-2.31227	48.0309	0
	High	IGFPWSEIR	1	6	2	E7EQR4;P26038		0	288241920				0	0.00277961	2.32767	0	2	1104.58	-2.47251	46.8097	0
B8ZZ54	10 kDa heat shock protein, mitochondrial OS=Homo sapiens GN=HSPE1 PE=3 SV=1 - [B8ZZ54_HUMAN]	2.6561	25.53	2	1	1	1	25220348	0.121236	1		47	5.18669	4.71631
	A2	Sequence	# PSMs	# Proteins	# Protein Groups	Protein Group Accessions	Modifications	ΔCn	Area	Heavy/Light	Heavy/Light Count	Heavy/Light Variability [%]	q-Value	PEP	XCorr	Probability	Charge	MH+ [Da]	ΔM [ppm]	RT [min]	# Missed Cleavages
	High	VVLDDKDYFLFR	1	2	1	B8ZZ54		0	25220348	0.121236	1		0	3.0216e-05	2.6561	0	2	1529.79	-3.39651	61.4403	1
I3L3Q7	Complement component 1 Q subcomponent-binding protein, mitochondrial (Fragment) OS=Homo sapiens GN=C1QBP PE=4 SV=1 - [I3L3Q7_HUMAN]	14.7823	26.55	3	2	2	4	5.59212e+07	0.101182	2	13748.7	177	19.9936	4.22119
	A2	Sequence	# PSMs	# Proteins	# Protein Groups	Protein Group Accessions	Modifications	ΔCn	Area	Heavy/Light	Heavy/Light Count	Heavy/Light Variability [%]	q-Value	PEP	XCorr	Probability	Charge	MH+ [Da]	ΔM [ppm]	RT [min]	# Missed Cleavages
	High	VEEQEPELTSTPNFVVEVIk	1	3	1	I3L3Q7	K20(Label:13C(6))	0	8.84419e+07	0.840064	1		0	7.49958e-10	4.38033	0	2	2293.19	1.00227	97.1554	0
	High	VEEQEPELTSTPNFVVEVIK	2	3	1	I3L3Q7		0	34496676	0.0121869	1		0	7.9147e-07	4.04978	0	2	2287.18	3.93483	100.533	0
	Medium	ALVLDcHYPEDEVGQEDEAESDIFSIR	1	3	1	I3L3Q7	C6(Carbamidomethyl)	0	23400435				0.026067	0.579961	2.40485	0	3	3136.43	7.1815	106.728	0
P38646	Stress-70 protein, mitochondrial OS=Homo sapiens GN=HSPA9 PE=1 SV=2 - [GRP75_HUMAN]	15.8429	5.15	1	2	2	4	115076309	0.0828227	2	16138.7	679	73.6348	6.16357
	A2	Sequence	# PSMs	# Proteins	# Protein Groups	Protein Group Accessions	Modifications	ΔCn	Area	Heavy/Light	Heavy/Light Count	Heavy/Light Variability [%]	q-Value	PEP	XCorr	Probability	Charge	MH+ [Da]	ΔM [ppm]	RT [min]	# Missed Cleavages
	High	STNGDTFLGGEDFDQALLr	1	1	1	P38646	R19(Label:13C(6)15N(4))	0	3071600				0	8.50785e-16	5.0203	0	2	2065.97	0.167613	87.5145	0
	High	STNGDTFLGGEDFDQALLR	1	1	1	P38646		0	7771458				0	2.85132e-12	4.63325	0	2	2055.97	3.2404	87.3168	0
	High	VINEPTAAALAYGLDK	1	1	1	P38646		0	222381160	0.711541	1		0	2.19689e-10	3.36889	0	2	1645.88	1.36233	43.7817	0
	High	VINEPTAAALAYGLDk	1	1	1	P38646	K16(Label:13C(6))	0	2.07402e+08				0	3.72415e-08	2.82045	0	2	1651.89	-3.58611	42.4052	0
I3L192	Basigin (Fragment) OS=Homo sapiens GN=BSG PE=4 SV=1 - [I3L192_HUMAN]	3.45226	19.25	3	1	1	1	1.86479e+07	0.0269576	1		161	17.3496	5.04639
	A2	Sequence	# PSMs	# Proteins	# Protein Groups	Protein Group Accessions	Modifications	ΔCn	Area	Heavy/Light	Heavy/Light Count	Heavy/Light Variability [%]	q-Value	PEP	XCorr	Probability	Charge	MH+ [Da]	ΔM [ppm]	RT [min]	# Missed Cleavages
	High	VDSDDQWGEYScVFLPEPMGTANIQLHGPPR	1	3	1	I3L192	C12(Carbamidomethyl)	0	1.86479e+07	0.0269576	1		0	0.00139075	3.45226	0	3	3515.62	4.50172	122.702	0
H7C4J1	Actin-related protein 3C (Fragment) OS=Homo sapiens GN=ACTR3C PE=4 SV=1 - [H7C4J1_HUMAN]	2.08415	5.29	7	1	1	1	7.40624e+06	0.0221305	1		208	23.7551	5.85889
	A2	Sequence	# PSMs	# Proteins	# Protein Groups	Protein Group Accessions	Modifications	ΔCn	Area	Heavy/Light	Heavy/Light Count	Heavy/Light Variability [%]	q-Value	PEP	XCorr	Probability	Charge	MH+ [Da]	ΔM [ppm]	RT [min]	# Missed Cleavages
	High	DITYFIQQLLR	1	7	1	H7C4J1		0	7.40624e+06	0.0221305	1		0.000593	0.00442382	2.08415	0	2	1409.78	0.666334	159.818	0
O75531	Barrier-to-autointegration factor OS=Homo sapiens GN=BANF1 PE=1 SV=1 - [BAF_HUMAN]	2.76926	26.97	1	1	1	1	6.31948e+06	0.0202206	1		89	10.052	6.0874
	A2	Sequence	# PSMs	# Proteins	# Protein Groups	Protein Group Accessions	Modifications	ΔCn	Area	Heavy/Light	Heavy/Light Count	Heavy/Light Variability [%]	q-Value	PEP	XCorr	Probability	Charge	MH+ [Da]	ΔM [ppm]	RT [min]	# Missed Cleavages
	High	DFVAEPMGEKPVGSLAGIGEVLGK	1	1	1	O75531		0	6.31948e+06	0.0202206	1		0.000864	0.010272	2.76926	0	2	2400.24	-2.43567	104.625	0
P30084	Enoyl-CoA hydratase, mitochondrial OS=Homo sapiens GN=ECHS1 PE=1 SV=4 - [ECHM_HUMAN]	8.10058	5.86	1	1	1	2	5533028	0.0154638	1		290	31.3671	8.07471
	A2	Sequence	# PSMs	# Proteins	# Protein Groups	Protein Group Accessions	Modifications	ΔCn	Area	Heavy/Light	Heavy/Light Count	Heavy/Light Variability [%]	q-Value	PEP	XCorr	Probability	Charge	MH+ [Da]	ΔM [ppm]	RT [min]	# Missed Cleavages
	High	IcPVETLVEEAIQcAEK	1	1	1	P30084	C2(Carbamidomethyl); C14(Carbamidomethyl)	0	4844903	0.0154638	1		0	4.09432e-08	4.60375	0	3	1988.96	-2.58186	144.799	0
	High	IcPVETLVEEAIQcAEk	1	1	1	P30084	C2(Carbamidomethyl); C14(Carbamidomethyl); K17(Label:13C(6))	0	5533028				0	1.46788e-09	3.49683	0	3	1994.98	-1.55814	144.463	0
P61204	ADP-ribosylation factor 3 OS=Homo sapiens GN=ARF3 PE=1 SV=2 - [ARF3_HUMAN]	7.40996	19.89	10	2	2	3	37151639	0.0113258	1		181	20.5877	7.43018
	A2	Sequence	# PSMs	# Proteins	# Protein Groups	Protein Group Accessions	Modifications	ΔCn	Area	Heavy/Light	Heavy/Light Count	Heavy/Light Variability [%]	q-Value	PEP	XCorr	Probability	Charge	MH+ [Da]	ΔM [ppm]	RT [min]	# Missed Cleavages
	High	LGEIVTTIPTIGFNVETVEYk	1	8	1	P61204	K21(Label:13C(6))	0	23406682				0	1.97519e-05	2.99238	0	2	2329.27	0.774501	134.301	0
	High	QDLPNAMNAAEITDK	1	4	1	P61204		0	50896596				0	0.00163254	2.32484	0	2	1630.77	-1.86141	22.2364	0
	High	LGEIVTTIPTIGFNVETVEYK	1	8	1	P61204		0	1.98054e+07	0.0113258	1		0	0.00312465	2.09275	0	2	2323.25	1.24397	134.007	0
H7BZ94	Protein disulfide-isomerase OS=Homo sapiens GN=P4HB PE=3 SV=2 - [H7BZ94_HUMAN]	31.7402	16.81	10	4	4	9	8.63649e+07	0.0112615	3	27.8752	464	52.4693	4.86865
	A2	Sequence	# PSMs	# Proteins	# Protein Groups	Protein Group Accessions	Modifications	ΔCn	Area	Heavy/Light	Heavy/Light Count	Heavy/Light Variability [%]	q-Value	PEP	XCorr	Probability	Charge	MH+ [Da]	ΔM [ppm]	RT [min]	# Missed Cleavages
	High	QFLQAAEAIDDIPFGITSNSDVFSk	1	5	1	H7BZ94	K25(Label:13C(6))	0	22432522	0.801271	1		0	9.59099e-16	4.95401	0	2	2719.37	5.09905	147.258	0
	High	IkPHLMSQELPEDWDkQPVk	1	5	1	H7BZ94	K2(Label:13C(6)); K16(Label:13C(6)); K20(Label:13C(6))	0	184414088				0	1.08889e-07	4.08951	0	4	2436.3	-2.55352	22.3814	1
	High	HNQLPLVIEFTEQTAPK	3	8	1	H7BZ94		0	16700694	0.0112615	1		0	6.77537e-12	3.94863	0	2	1965.04	-1.16316	64.7617	0
	High	HNQLPLVIEFTEQTAPk	1	8	1	H7BZ94	K17(Label:13C(6))	0	52248071				0	5.6584e-08	3.81043	0	2	1971.07	5.34953	62.2494	0
	High	QFLQAAEAIDDIPFGITSNSDVFSK	2	5	1	H7BZ94		0	12125057				0	0.000144102	3.4963	0	2	2713.35	6.14046	147.23	0
	High	VDATEESDLAQQYGVR	1	6	1	H7BZ94		0	15906121				0	0.000113778	2.49882	0	2	1780.83	-0.265671	22.4484	0
B1ALW1	Thioredoxin OS=Homo sapiens GN=TXN PE=4 SV=1 - [B1ALW1_HUMAN]	21.3304	15.29	2	1	1	7	3.04544e+07	1.25374	1		85	9.44569	6.03662
	A2	Sequence	# PSMs	# Proteins	# Protein Groups	Protein Group Accessions	Modifications	ΔCn	Area	Heavy/Light	Heavy/Light Count	Heavy/Light Variability [%]	q-Value	PEP	XCorr	Probability	Charge	MH+ [Da]	ΔM [ppm]	RT [min]	# Missed Cleavages
	High	TAFQEALDAAGDk	3	2	1	B1ALW1	K13(Label:13C(6))	0	3.04544e+07	1.25374	1		0	1.53777e-10	3.8296	0	2	1342.65	-2.73619	1.10122	0
	High	TAFQEALDAAGDK	4	2	1	B1ALW1		0	2.22119e+07				0	1.29805e-09	2.95136	0	2	1336.63	-4.21917	7.53472	0
B4DDG1	Ubiquitin-conjugating enzyme E2 L3 OS=Homo sapiens GN=UBE2L3 PE=2 SV=1 - [B4DDG1_HUMAN]	2.83727	12.3	3	1	1	1	2.23139e+07	1.90868	1		122	14.1123	8.92432
	A2	Sequence	# PSMs	# Proteins	# Protein Groups	Protein Group Accessions	Modifications	ΔCn	Area	Heavy/Light	Heavy/Light Count	Heavy/Light Variability [%]	q-Value	PEP	XCorr	Probability	Charge	MH+ [Da]	ΔM [ppm]	RT [min]	# Missed Cleavages
	High	IEINFPAEYPFKPPK	1	3	1	B4DDG1		0	2.23139e+07	1.90868	1		0	0.00155446	2.83727	0	3	1789.95	-1.21894	70.6177	0
P43243	Matrin-3 OS=Homo sapiens GN=MATR3 PE=1 SV=2 - [MATR3_HUMAN]	10.2069	6.26	10	3	3	4	2.04281e+07	0.999693	2	114.285	847	94.5648	6.25244
	A2	Sequence	# PSMs	# Proteins	# Protein Groups	Protein Group Accessions	Modifications	ΔCn	Area	Heavy/Light	Heavy/Light Count	Heavy/Light Variability [%]	q-Value	PEP	XCorr	Probability	Charge	MH+ [Da]	ΔM [ppm]	RT [min]	# Missed Cleavages
	High	YQLLQLVEPFGVISNHLILNk	1	10	1	P43243	K21(Label:13C(6))	0	1.68691e+07	1.85195	1		0	2.018e-07	3.32867	0	3	2444.41	3.31302	158.39	0
	High	IGPYQPNVPVGIDYVIPk	1	3	1	P43243	K18(Label:13C(6))	0	23414706	0.539641	1		0.000593	0.00452672	2.46645	0	2	1975.11	4.08142	90.9105	0
	High	YQLLQLVEPFGVISNHLILNK	1	10	1	P43243		0	6203165				0.000593	0.00573829	2.37168	0	3	2438.38	-0.814081	157.964	0
	High	ITPENLPQILLQLK	1	4	1	P43243		0	21000376				0.000593	0.00494372	2.04015	0	2	1619.97	-0.722156	123.783	0

## Sheet: S3
Supplementary Table 3. Proteins identified from control BEAS 2B cells grown in 'heavy' label amino acids and CuO NP -treated cells grown in 'light' label amino acids.
Accession	Description	Score	Coverage	# Proteins	# Unique Peptides	# Peptides	# PSMs	Area	Light/Heavy	Light/Heavy Count	Light/Heavy Variability [%]	# AAs	MW [kDa]	calc. pI
Q15056	Eukaryotic translation initiation factor 4H OS=Homo sapiens GN=EIF4H PE=1 SV=5 - [IF4H_HUMAN]	2.35812	11.69	1	1	1	1	2.30592e+07	84.5513	1		248	27.3684	7.2251
	A2	Sequence	# PSMs	# Proteins	# Protein Groups	Protein Group Accessions	Modifications	ΔCn	Area	Light/Heavy	Light/Heavy Count	Light/Heavy Variability [%]	q-Value	PEP	XCorr	Probability	Charge	MH+ [Da]	ΔM [ppm]	RT [min]	# Missed Cleavages
	High	ELPTEPPYTAYVGNLPFNTVQGDIDAIFK	1	1	1	Q15056		0	2.30592e+07	84.5513	1		0.00157	0.0130611	2.35812	0	3	3209.62	4.5165	169.269	0
E7EP94	Heat shock 70 kDa protein 1A/1B OS=Homo sapiens GN=HSPA1A PE=3 SV=2 - [E7EP94_HUMAN]	6.47727	10.55	4	2	2	2	5.91884e+06	68.0035	1		550	59.8049	5.60498
	A2	Sequence	# PSMs	# Proteins	# Protein Groups	Protein Group Accessions	Modifications	ΔCn	Area	Light/Heavy	Light/Heavy Count	Light/Heavy Variability [%]	q-Value	PEP	XCorr	Probability	Charge	MH+ [Da]	ΔM [ppm]	RT [min]	# Missed Cleavages
	High	ELEQVcNPIISGLYQGAGGPGPGGFGAQGPK	1	4	1	E7EP94	C6(Carbamidomethyl)	0	0				0	8.11182e-05	3.843	0	3	3055.5	1.77867	105.916	0
	High	EIAEAYLGYPVTNAVITVPAYFNDSQR	1	3	1	E7EP94		0	5.91884e+06	68.0035	1		0.004074	0.0736905	2.63427	0	3	3001.5	0.371208	139.589	0
E9PH38	Serine/threonine-protein phosphatase 2A 65 kDa regulatory subunit A alpha isoform OS=Homo sapiens GN=PPP2R1A PE=4 SV=1 - [E9PH38_HUMAN]	3.83629	3.14	3	1	1	1	13307660	67.1303	1		509	56.8121	5.69385
	A2	Sequence	# PSMs	# Proteins	# Protein Groups	Protein Group Accessions	Modifications	ΔCn	Area	Light/Heavy	Light/Heavy Count	Light/Heavy Variability [%]	q-Value	PEP	XCorr	Probability	Charge	MH+ [Da]	ΔM [ppm]	RT [min]	# Missed Cleavages
	High	DNTIEHLLPLFLAQLK	1	3	1	E9PH38		0	13307660	67.1303	1		0	9.85256e-06	3.83629	0	3	1865.06	4.58397	161.506	0
C9J9K3	40S ribosomal protein SA (Fragment) OS=Homo sapiens GN=RPSA PE=3 SV=1 - [C9J9K3_HUMAN]	10.0679	10.23	3	1	1	2	44857056	66.5983	1		264	29.487	5.24951
	A2	Sequence	# PSMs	# Proteins	# Protein Groups	Protein Group Accessions	Modifications	ΔCn	Area	Light/Heavy	Light/Heavy Count	Light/Heavy Variability [%]	q-Value	PEP	XCorr	Probability	Charge	MH+ [Da]	ΔM [ppm]	RT [min]	# Missed Cleavages
	High	ADHQPLTEASYVNLPTIALcNTDSPLR	2	3	1	C9J9K3	C20(Carbamidomethyl)	0	44857056	66.5983	1		0	6.64059e-08	5.0991	0	3	2996.5	7.08179	105.023	0
Q13813	Spectrin alpha chain, non-erythrocytic 1 OS=Homo sapiens GN=SPTAN1 PE=1 SV=3 - [SPTN1_HUMAN]	11.6824	2.06	2	3	3	4	4.41351e+06	65.9332	1		2472	284.364	5.35107
	A2	Sequence	# PSMs	# Proteins	# Protein Groups	Protein Group Accessions	Modifications	ΔCn	Area	Light/Heavy	Light/Heavy Count	Light/Heavy Variability [%]	q-Value	PEP	XCorr	Probability	Charge	MH+ [Da]	ΔM [ppm]	RT [min]	# Missed Cleavages
	High	ALINADELASDVAGAEALLDR	1	2	1	Q13813		0	5.73865e+06	65.9332	1		0	3.25231e-09	4.14533	0	3	2127.1	3.29905	154.799	0
	High	IAALQAFADQLIAAGHYAk	1	2	1	Q13813	K19(Label:13C(6))	0	4138141				0	4.05832e-05	2.78709	0	3	1978.08	-2.43257	119.125	0
	High	ALINADELASDVAGAEALLDr	1	2	1	Q13813	R21(Label:13C(6)15N(4))	0	4535668				0	2.74585e-07	2.45704	0	3	2137.1	1.27073	154.08	0
	High	DVTGAEALLEr	1	2	1	Q13813	R11(Label:13C(6)15N(4))	0	3363728				0	2.39146e-05	2.29293	0	2	1183.61	-4.76105	1.55663	0
J3KR87	Clathrin heavy chain 2 OS=Homo sapiens GN=CLTCL1 PE=4 SV=1 - [J3KR87_HUMAN]	4.67826	2.38	2	1	2	2	5.08666e+06	63.6857	1		1260	142.367	6.43018
	A2	Sequence	# PSMs	# Proteins	# Protein Groups	Protein Group Accessions	Modifications	ΔCn	Area	Light/Heavy	Light/Heavy Count	Light/Heavy Variability [%]	q-Value	PEP	XCorr	Probability	Charge	MH+ [Da]	ΔM [ppm]	RT [min]	# Missed Cleavages
	High	VGYTPDWIFLLr	1	3	2	Q00610;J3KR87	R12(Label:13C(6)15N(4))	0	4630284				0.000829	0.0090681	2.3667	0	2	1489.81	-0.985556	122.032	0
	Medium	gQCDLELIKVcNENSLFK	1	2	1	J3KR87	N-Term(Acetyl); C11(Carbamidomethyl)	0	5.54303e+06	63.6857	1		0.039668	0.782095	2.31157	0	2	2152.03	-4.58105	88.9015	1
Q96AG4	Leucine-rich repeat-containing protein 59 OS=Homo sapiens GN=LRRC59 PE=1 SV=1 - [LRC59_HUMAN]	22.0995	23.13	2	4	4	7	2.93221e+07	60.9474	1		307	34.9089	9.56885
	A2	Sequence	# PSMs	# Proteins	# Protein Groups	Protein Group Accessions	Modifications	ΔCn	Area	Light/Heavy	Light/Heavy Count	Light/Heavy Variability [%]	q-Value	PEP	XCorr	Probability	Charge	MH+ [Da]	ΔM [ppm]	RT [min]	# Missed Cleavages
	High	VTELQQQPLcTSVNTIYDNAVQGLR	1	1	1	Q96AG4	C10(Carbamidomethyl)	0	7099561				0	1.9632e-09	4.9784	0	2	2847.43	-1.34504	117.73	0
	High	DKLDGNELDLSLSDLNEVPVK	1	2	1	Q96AG4		0	5304699	60.9474	1		0	1.9574e-07	4.88771	0	2	2313.19	4.34679	99.7471	1
	High	DkLDGNELDLSLSDLNEVPVk	1	2	1	Q96AG4	K2(Label:13C(6)); K21(Label:13C(6))	0	21506330				0.000299	0.0051647	2.67088	0	2	2325.23	2.76019	100.876	1
	High	LVTLPVSFAQLK	2	1	1	Q96AG4		0	38251384				0.000299	0.00491276	2.23666	0	2	1315.79	-6.17917	73.986	0
	High	LVNLQHLDLLNNK	1	1	1	Q96AG4		0	17851806				0.000575	0.00580445	2.85153	0	3	1533.87	-3.43596	32.243	0
	High	LVTLPVSFAQLk	1	1	1	Q96AG4	K12(Label:13C(6))	0	48608276				0.003157	0.0541005	2.26652	0	2	1321.81	-6.3262	69.9193	0
P23246	Splicing factor, proline- and glutamine-rich OS=Homo sapiens GN=SFPQ PE=1 SV=2 - [SFPQ_HUMAN]	19.0584	6.08	2	2	2	4	2.0578e+08	45.8444	1		707	76.1016	9.43701
	A2	Sequence	# PSMs	# Proteins	# Protein Groups	Protein Group Accessions	Modifications	ΔCn	Area	Light/Heavy	Light/Heavy Count	Light/Heavy Variability [%]	q-Value	PEP	XCorr	Probability	Charge	MH+ [Da]	ΔM [ppm]	RT [min]	# Missed Cleavages
	High	DKLESEMEDAYHEHQANLLR	1	2	1	P23246		0	403634850				0	7.43569e-08	5.44736	0	4	2428.11	-2.1484	39.8193	1
	High	NLSPYVSNELLEEAFSQFGPIER	1	1	1	P23246		0	3.99018e+06	45.8444	1		0	5.44968e-09	4.68696	0	2	2639.31	5.08548	158.209	0
	High	DkLESEMEDAYHEHQANLLr	1	2	1	P23246	K2(Label:13C(6)); R20(Label:13C(6)15N(4))	0	104734776				0	2.96225e-09	4.65824	0	4	2444.14	-3.0651	38.268	1
	High	NLSPYVSNELLEEAFSQFGPIEr	1	1	1	P23246	R23(Label:13C(6)15N(4))	0	7925497				0	6.00647e-06	4.26586	0	2	2649.31	2.49801	158.239	0
P05386	60S acidic ribosomal protein P1 OS=Homo sapiens GN=RPLP1 PE=1 SV=1 - [RLA1_HUMAN]	4.59085	37.72	1	1	1	1	3.04505e+06	34.9856	1		114	11.5067	4.32275
	A2	Sequence	# PSMs	# Proteins	# Protein Groups	Protein Group Accessions	Modifications	ΔCn	Area	Light/Heavy	Light/Heavy Count	Light/Heavy Variability [%]	q-Value	PEP	XCorr	Probability	Charge	MH+ [Da]	ΔM [ppm]	RT [min]	# Missed Cleavages
	High	ALANVNIGSLIcNVGAGGPAPAAGAAPAGGPAPSTAAAPAEEK	1	1	1	P05386	C12(Carbamidomethyl)	0	3.04505e+06	34.9856	1		0	2.54509e-07	4.59085	0	3	3808.94	1.80072	108.484	0
F6USW4	F-actin-capping protein subunit beta (Fragment) OS=Homo sapiens GN=CAPZB PE=4 SV=1 - [F6USW4_HUMAN]	4.41713	12.14	5	1	1	1	1.99771e+06	22.9523	1		206	23.0546	5.93506
	A2	Sequence	# PSMs	# Proteins	# Protein Groups	Protein Group Accessions	Modifications	ΔCn	Area	Light/Heavy	Light/Heavy Count	Light/Heavy Variability [%]	q-Value	PEP	XCorr	Probability	Charge	MH+ [Da]	ΔM [ppm]	RT [min]	# Missed Cleavages
	High	NLSDLIDLVPSLcEDLLSSVDQPLK	1	5	1	F6USW4	C13(Carbamidomethyl)	0	1.99771e+06	22.9523	1		0	5.21356e-09	4.41713	0	2	2783.46	6.8734	187.956	0
Q13492	Phosphatidylinositol-binding clathrin assembly protein OS=Homo sapiens GN=PICALM PE=1 SV=2 - [PICAL_HUMAN]	2.57182	4.14	1	1	1	1	3337813	17.1191	1		652	70.71	7.89893
	A2	Sequence	# PSMs	# Proteins	# Protein Groups	Protein Group Accessions	Modifications	ΔCn	Area	Light/Heavy	Light/Heavy Count	Light/Heavy Variability [%]	q-Value	PEP	XCorr	Probability	Charge	MH+ [Da]	ΔM [ppm]	RT [min]	# Missed Cleavages
	High	GDIPDLSQAPSSLLDALEQHLASLEGK	1	1	1	Q13492		0	3337813	17.1191	1		0.00495	0.103107	2.57182	0	3	2804.44	3.86977	174.952	0
P09382	Galectin-1 OS=Homo sapiens GN=LGALS1 PE=1 SV=2 - [LEG1_HUMAN]	6.47143	31.11	1	2	2	2	3.79658e+06	11.6547	1		135	14.7062	5.50342
	A2	Sequence	# PSMs	# Proteins	# Protein Groups	Protein Group Accessions	Modifications	ΔCn	Area	Light/Heavy	Light/Heavy Count	Light/Heavy Variability [%]	q-Value	PEP	XCorr	Probability	Charge	MH+ [Da]	ΔM [ppm]	RT [min]	# Missed Cleavages
	High	EAVFPFQPGSVAEVcITFDQANLTVk	1	1	1	P09382	C15(Carbamidomethyl); K26(Label:13C(6))	0	6578766				0	4.54518e-10	4.3258	0	2	2873.46	4.96402	171.017	0
	High	LNLEAINYMAADGDFK	1	1	1	P09382		0	1.0144e+06	11.6547	1		0.000299	0.00337048	2.14562	0	2	1784.84	-4.30129	210.053	0
B4DFK6	Calponin-3 OS=Homo sapiens GN=CNN3 PE=2 SV=1 - [B4DFK6_HUMAN]	14.7173	17.01	4	3	3	5	7.40537e+07	9.87796	1		288	31.7175	6.15088
	A2	Sequence	# PSMs	# Proteins	# Protein Groups	Protein Group Accessions	Modifications	ΔCn	Area	Light/Heavy	Light/Heavy Count	Light/Heavy Variability [%]	q-Value	PEP	XCorr	Probability	Charge	MH+ [Da]	ΔM [ppm]	RT [min]	# Missed Cleavages
	High	VNESSLNWPQLENIGNFIK	2	3	1	B4DFK6		0	201818784	9.87796	1		0	3.10051e-06	4.30017	0	2	2202.12	2.39036	130.264	0
	High	DGIILcELINk	1	4	1	B4DFK6	C6(Carbamidomethyl); K11(Label:13C(6))	0	7.52446e+06				0	0.000680864	2.32729	0	2	1293.71	-4.68011	66.6133	0
	High	LTLQPVDNSTISLQMGTNK	1	3	1	B4DFK6		0	12817875				0	0.00136754	2.16006	0	2	2060.08	3.94105	77.7047	0
	High	VNESSLNWPQLENIGNFIk	1	3	1	B4DFK6	K19(Label:13C(6))	0	0				0.000575	0.00664395	2.98409	0	2	2208.15	3.32934	130.538	0
P48643	T-complex protein 1 subunit epsilon OS=Homo sapiens GN=CCT5 PE=1 SV=1 - [TCPE_HUMAN]	6.11496	9.8	5	1	2	2	24492418	6.29943	1		541	59.6328	5.65576
	A2	Sequence	# PSMs	# Proteins	# Protein Groups	Protein Group Accessions	Modifications	ΔCn	Area	Light/Heavy	Light/Heavy Count	Light/Heavy Variability [%]	q-Value	PEP	XCorr	Probability	Charge	MH+ [Da]	ΔM [ppm]	RT [min]	# Missed Cleavages
	High	AFADALEVIPMALSENSGMNPIQTMTEVR	1	5	1	P48643		0	32957879	6.29943	1		0	0.0010841	3.79014	0	3	3135.54	6.49676	168.677	0
	Low	sHImAAKAVANTmrTSLGPNGLDK	1	1	1	P48643	N-Term(Acetyl); M4(Oxidation); M13(Oxidation); R14(Label:13C(6)15N(4))	0	16026957				0.682297	1	2.32482	0	3	2567.28	-3.87384	74.2431	2
P23284	Peptidyl-prolyl cis-trans isomerase B OS=Homo sapiens GN=PPIB PE=1 SV=2 - [PPIB_HUMAN]	24.7804	12.04	1	2	2	8	4.27862e+07	5.12969	2	304414	216	23.7275	9.40771
	A2	Sequence	# PSMs	# Proteins	# Protein Groups	Protein Group Accessions	Modifications	ΔCn	Area	Light/Heavy	Light/Heavy Count	Light/Heavy Variability [%]	q-Value	PEP	XCorr	Probability	Charge	MH+ [Da]	ΔM [ppm]	RT [min]	# Missed Cleavages
	High	DTNGSQFFITTVk	2	1	1	P23284	K13(Label:13C(6))	0	16395559	0.344228	1		0	3.42488e-08	3.95626	0	2	1463.74	-5.35807	5.46835	0
	High	DTNGSQFFITTVK	3	1	1	P23284		0	11145742	76.4428	1		0	7.46503e-07	3.55059	0	2	1457.72	-4.97014	13.025	0
	High	TVDNFVALATGEk	2	1	1	P23284	K13(Label:13C(6))	0	69176808				0	3.42173e-09	3.02914	0	2	1370.72	-4.94526	22.81	0
	High	TVDNFVALATGEK	1	1	1	P23284		0	0				0	0.000643193	2.53701	0	2	1364.7	-6.58639	31.0644	0
P46940	Ras GTPase-activating-like protein IQGAP1 OS=Homo sapiens GN=IQGAP1 PE=1 SV=1 - [IQGA1_HUMAN]	13.8854	3.32	2	3	3	4	1.19319e+07	4.924	2	6814.8	1657	189.134	6.48096
	A2	Sequence	# PSMs	# Proteins	# Protein Groups	Protein Group Accessions	Modifications	ΔCn	Area	Light/Heavy	Light/Heavy Count	Light/Heavy Variability [%]	q-Value	PEP	XCorr	Probability	Charge	MH+ [Da]	ΔM [ppm]	RT [min]	# Missed Cleavages
	High	IGGILANELSVDEAALHAAVIAINEAIDrr	1	1	1	P46940	R29(Label:13C(6)15N(4)); R30(Label:13C(6)15N(4))	0	5178347				0	5.61959e-08	4.39101	0	4	3134.72	3.23111	186.531	1
	High	IGGILANELSVDEAALHAAVIAINEAIDRR	1	1	1	P46940		0	11353009	34.9544	1		0	7.06688e-05	3.8554	0	4	3114.7	3.78015	186.463	1
	High	IGGILANELSVDEAALHAAVIAINEAIDR	1	1	1	P46940		0	2.509e+06				0	0.000160074	2.97324	0	4	2958.61	7.29581	190.679	0
	High	SPDVGLYGVIPEcGETYHSDLAEAk	1	2	1	P46940	C13(Carbamidomethyl); K25(Label:13C(6))	0	2.19337e+07	0.693639	1		0	0.000334868	2.66579	0	3	2713.26	-4.78124	64.768	0
Q15365	Poly(rC)-binding protein 1 OS=Homo sapiens GN=PCBP1 PE=1 SV=2 - [PCBP1_HUMAN]	9.80747	12.08	6	1	2	3	1.71887e+07	3.89822	1		356	37.4739	7.09326
	A2	Sequence	# PSMs	# Proteins	# Protein Groups	Protein Group Accessions	Modifications	ΔCn	Area	Light/Heavy	Light/Heavy Count	Light/Heavy Variability [%]	q-Value	PEP	XCorr	Probability	Charge	MH+ [Da]	ΔM [ppm]	RT [min]	# Missed Cleavages
	High	ESTGAQVQVAGDMLPNSTEr	2	14	2	Q15365;F8W0G4	R20(Label:13C(6)15N(4))	0	31574872				0	1.61922e-09	4.12114	0	2	2099.98	-2.89138	34.721	0
	High	VMTIPYQPMPASSPVIcAGGQDr	1	1	1	Q15365	C17(Carbamidomethyl); R23(Label:13C(6)15N(4))	0	2.80258e+06	3.89822	1		0	5.56428e-10	3.6175	0	2	2485.18	-3.57062	66.4996	0
H0Y875	Calumenin (Fragment) OS=Homo sapiens GN=CALU PE=4 SV=1 - [H0Y875_HUMAN]	5.33059	27.21	3	1	2	2	1.34064e+07	3.72889	1		147	17.359	4.42432
	A2	Sequence	# PSMs	# Proteins	# Protein Groups	Protein Group Accessions	Modifications	ΔCn	Area	Light/Heavy	Light/Heavy Count	Light/Heavy Variability [%]	q-Value	PEP	XCorr	Probability	Charge	MH+ [Da]	ΔM [ppm]	RT [min]	# Missed Cleavages
	High	DWILPSDYDHAEAEAr	1	3	1	H0Y875	R16(Label:13C(6)15N(4))	0	25289377	3.72889	1		0	0.000246493	2.8649	0	2	1897.86	-1.90423	38.2044	0
	Low	EEIVDkYDLFVGSQATDFGEALVr	1	3	1	H0Y875	K6(Label:13C(6)); R24(Label:13C(6)15N(4))	0	1.52347e+06				0.140634	1	2.46569	0	3	2717.39	9.55678	219.856	1
G3V1A4	Cofilin 1 (Non-muscle), isoform CRA_a OS=Homo sapiens GN=CFL1 PE=4 SV=1 - [G3V1A4_HUMAN]	108.333	48.99	7	4	5	26	8.77286e+08	2.83779	2	303.126	149	16.8008	8.35303
	A2	Sequence	# PSMs	# Proteins	# Protein Groups	Protein Group Accessions	Modifications	ΔCn	Area	Light/Heavy	Light/Heavy Count	Light/Heavy Variability [%]	q-Value	PEP	XCorr	Probability	Charge	MH+ [Da]	ΔM [ppm]	RT [min]	# Missed Cleavages
	High	NIILEEGKEILVGDVGQTVDDPYATFVK	6	7	1	G3V1A4		0	1331384104	2.83779	2	303.126	0	1.82093e-14	8.42593	0	3	3062.6	2.54624	143.699	1
	High	NIILEEGkEILVGDVGQTVDDPYATFVk	2	7	1	G3V1A4	K8(Label:13C(6)); K28(Label:13C(6))	0	1175664688				0	5.42056e-08	7.47366	0	3	3074.64	2.30625	143.718	1
	High	EILVGDVGQTVDDPYATFVK	2	7	1	G3V1A4		0	591455760				0	6.13916e-15	6.02514	0	2	2166.1	1.07717	98.9428	0
	High	EILVGDVGQTVDDPYATFVk	3	7	1	G3V1A4	K20(Label:13C(6))	0	845872696				0	9.2898e-13	5.15851	0	2	2172.13	4.62049	102.042	0
	High	KEDLVFIFWAPESAPLK	4	7	2	G3V1A4;G3V5P4		0	454600448				0	0.000737712	4.26435	0	2	1990.08	3.49522	123.468	1
	High	kEDLVFIFWAPESAPLk	4	7	2	G3V1A4;G3V5P4	K1(Label:13C(6)); K17(Label:13C(6))	0	98890324				0	3.3537e-05	3.71402	0	3	2002.1	-3.34866	119.958	1
	High	HELQANcYEEVKDR	1	4	1	G3V1A4	C7(Carbamidomethyl)	0	6786572				0	8.24271e-07	2.94098	0	3	1790.8	-5.43536	1.37915	1
	High	LGGSAVISLEGKPL	2	3	1	G3V1A4		0	0				0	5.23991e-05	2.57395	0	2	1340.78	-0.532333	84.1396	0
	High	LGGSAVISLEGkPL	2	3	1	G3V1A4	K12(Label:13C(6))	0	0				0	0.000123416	2.50893	0	2	1346.8	-2.51463	82.0761	0
P30041	Peroxiredoxin-6 OS=Homo sapiens GN=PRDX6 PE=1 SV=3 - [PRDX6_HUMAN]	4.66282	11.61	1	2	2	2	18291447	2.56489	1		224	25.0192	6.37939
	A2	Sequence	# PSMs	# Proteins	# Protein Groups	Protein Group Accessions	Modifications	ΔCn	Area	Light/Heavy	Light/Heavy Count	Light/Heavy Variability [%]	q-Value	PEP	XCorr	Probability	Charge	MH+ [Da]	ΔM [ppm]	RT [min]	# Missed Cleavages
	High	DGDSVMVLPTIPEEEAk	1	1	1	P30041	K17(Label:13C(6))	0	18291447	2.56489	1		0.000829	0.00919076	2.46201	0	2	1835.91	0.74118	65.0265	0
	High	LPFPIIDDr	1	1	1	P30041	R9(Label:13C(6)15N(4))	0	0				0.005867	0.12336	2.20081	0	2	1095.6	-7.08781	32.4366	0
Q9NYL9	Tropomodulin-3 OS=Homo sapiens GN=TMOD3 PE=1 SV=1 - [TMOD3_HUMAN]	2.38551	5.97	1	1	1	1	11988938	2.24876	1		352	39.5703	5.18604
	A2	Sequence	# PSMs	# Proteins	# Protein Groups	Protein Group Accessions	Modifications	ΔCn	Area	Light/Heavy	Light/Heavy Count	Light/Heavy Variability [%]	q-Value	PEP	XCorr	Probability	Charge	MH+ [Da]	ΔM [ppm]	RT [min]	# Missed Cleavages
	High	QLETVLDDLDPENALLPAGFR	1	1	1	Q9NYL9		0	11988938	2.24876	1		0.002689	0.0469562	2.38551	0	2	2326.21	5.89162	147.969	0
A8K8G0	Hepatoma-derived growth factor OS=Homo sapiens GN=HDGF PE=2 SV=1 - [A8K8G0_HUMAN]	8.62846	12.98	4	1	1	2	353920601	2.11253	1		208	22.95	4.55127
	A2	Sequence	# PSMs	# Proteins	# Protein Groups	Protein Group Accessions	Modifications	ΔCn	Area	Light/Heavy	Light/Heavy Count	Light/Heavy Variability [%]	q-Value	PEP	XCorr	Probability	Charge	MH+ [Da]	ΔM [ppm]	RT [min]	# Missed Cleavages
	High	GPPQEEEEEEDEEEEATKEDAEAPGIR	1	4	1	A8K8G0		0	353920601	2.11253	1		0	0.000375328	4.88225	0	3	3042.28	-0.787611	21.0029	1
	High	GPPQEEEEEEDEEEEATkEDAEAPGIr	1	4	1	A8K8G0	K18(Label:13C(6)); R27(Label:13C(6)15N(4))	0	40587180				0	0.000227448	3.74621	0	3	3058.32	2.48404	21.0224	1
P11142	Heat shock cognate 71 kDa protein OS=Homo sapiens GN=HSPA8 PE=1 SV=1 - [HSP7C_HUMAN]	144.256	28.79	22	12	13	45	1.12449e+09	1.86277	6	112.646	646	70.8542	5.51611
	A2	Sequence	# PSMs	# Proteins	# Protein Groups	Protein Group Accessions	Modifications	ΔCn	Area	Light/Heavy	Light/Heavy Count	Light/Heavy Variability [%]	q-Value	PEP	XCorr	Probability	Charge	MH+ [Da]	ΔM [ppm]	RT [min]	# Missed Cleavages
	High	IINEPTAAAIAYGLDk	2	12	2	P11021;P11142	K16(Label:13C(6))	0	489464032				0	2.37764e-13	5.02543	0	2	1665.91	-2.61836	46.5252	0
	High	IINEPTAAAIAYGLDK	3	12	2	P11021;P11142		0	537360960				0	7.70285e-10	4.8121	0	2	1659.89	-2.85607	47.7203	0
	High	QTQTFTTYSDNQPGVLIQVYEGEr	2	5	1	P11142	R24(Label:13C(6)15N(4))	0	12276094	3.19771	1		0	2.18611e-08	4.80141	0	2	2784.35	5.39262	94.1851	0
	High	NQVAMNPTNTVFDAK	3	9	1	P11142		0	27432345	12.0771	2	4700.94	0	4.89221e-10	4.58718	0	2	1649.8	0.932981	2.81814	0
	High	NQVAMNPTNTVFDAk	4	9	1	P11142	K15(Label:13C(6))	0	21528788				0	3.80095e-10	4.54169	0	2	1655.8	-6.58251	2.87332	0
	High	SFYPEEVSSMVLTk	2	10	1	P11142	K14(Label:13C(6))	0	1036144704	0.842225	1		0	5.58032e-08	3.61096	0	2	1622.81	-1.53121	63.3526	0
	High	TVTNAVVTVPAYFNDSQR	5	7	1	P11142		0	822586688				0	7.02584e-07	3.46211	0	2	1981.99	-1.54023	45.5391	0
	High	TVTNAVVTVPAYFNDSQr	4	7	1	P11142	R18(Label:13C(6)15N(4))	0	1799952628				0	0.00118948	3.28836	0	2	1992.01	0.0767491	48.3887	0
	High	SFYPEEVSSMVLTK	2	10	1	P11142		0	973158016				0	3.11227e-05	3.02102	0	2	1616.78	-1.84671	63.8123	0
	High	FEELNADLFR	3	6	1	P11142		0	0				0	0.00119799	2.90344	0	2	1253.61	-3.7041	46.6313	0
	High	NSLESYAFNMk	2	6	1	P11142	K11(Label:13C(6))	0	1.23532e+07				0	5.59896e-05	2.71665	0	2	1309.61	-4.71269	3.64314	0
	High	cNEIINWLDK	1	6	1	P11142	C1(Carbamidomethyl)	0	138807328	0.943088	1		0	7.0875e-06	2.70185	0	2	1304.62	-4.20027	32.2065	0
	High	GPAVGIDLGTTYScVGVFQHGk	1	11	1	P11142	C14(Carbamidomethyl); K22(Label:13C(6))	0	11407810				0	0.000201986	2.69845	0	3	2269.14	0.720163	77.0725	0
	High	DAGTIAGLNVLr	2	8	1	P11142	R12(Label:13C(6)15N(4))	0	189376172				0	0.00187936	2.06375	0	2	1209.68	-4.68953	22.9858	0
	High	DAGTIAGLNVLR	1	8	1	P11142		0	43145548				0	3.26616e-05	1.99375	0	1	1199.67	-1.94571	23.801	0
	High	FEELNADLFr	3	6	1	P11142	R10(Label:13C(6)15N(4))	0	523575232				0.000299	0.00505005	2.37313	0	2	1263.62	-3.55301	45.753	0
	High	ArFEELNADLFr	1	6	1	P11142	R2(Label:13C(6)15N(4)); R12(Label:13C(6)15N(4))	0	102154312				0.00157	0.0142193	2.98359	0	2	1500.76	-4.22807	29.6036	1
	High	SINPDEAVAYGAAVQAAILSGDK	1	4	1	P11142		0	48683554				0.00157	0.0119044	2.3451	0	2	2260.16	6.20941	129.297	0
	High	LLQDFFNGK	1	7	1	P11142		0	2.87524e+07	1.86748	1		0.00157	0.0123932	2.3189	0	2	1081.56	-4.55781	2.13447	0
	High	QTQTFTTYSDNQPGVLIQVYEGER	1	5	1	P11142		0	5.82191e+06				0.002018	0.0182939	3.34966	0	3	2774.33	2.5138	94.2079	0
	High	NSLESYAFNMK	1	6	1	P11142		0	0				0.002458	0.0342105	2.04395	0	2	1303.59	-8.86438	10.4935	0
P37802	Transgelin-2 OS=Homo sapiens GN=TAGLN2 PE=1 SV=3 - [TAGL2_HUMAN]	42.3564	40.2	1	6	6	13	481741012	1.59747	2	114.703	199	22.3772	8.25049
	A2	Sequence	# PSMs	# Proteins	# Protein Groups	Protein Group Accessions	Modifications	ΔCn	Area	Light/Heavy	Light/Heavy Count	Light/Heavy Variability [%]	q-Value	PEP	XCorr	Probability	Charge	MH+ [Da]	ΔM [ppm]	RT [min]	# Missed Cleavages
	High	YGINTTDIFQTVDLWEGK	1	1	1	P37802		0	125985752				0	4.4736e-11	4.97944	0	2	2100.04	4.12644	140.937	0
	High	YGINTTDIFQTVDLWEGk	2	1	1	P37802	K18(Label:13C(6))	0	292183528				0	1.40452e-09	4.90795	0	2	2106.05	1.51236	138.773	0
	High	TLMNLGGLAVAR	2	1	1	P37802		0	409574148				0	5.88308e-09	3.46318	0	2	1215.68	-4.69267	27.6615	0
	High	DDGLFSGDPNWFPk	2	1	1	P37802	K14(Label:13C(6))	0	590026040				0	0.0017882	3.37063	0	2	1600.74	0.0850401	93.4501	0
	High	QMEQISQFLQAAEr	1	1	1	P37802	R14(Label:13C(6)15N(4))	0	45541864				0	0.000115114	3.26634	0	2	1688.83	0.171459	66.2206	0
	High	TLMNLGGLAVAr	1	1	1	P37802	R12(Label:13C(6)15N(4))	0	0				0	5.86194e-08	2.77091	0	2	1225.69	-4.52883	34.775	0
	High	DDGLFSGDPNWFPK	2	1	1	P37802		0	743465360	2.96386	1		0.000829	0.0107014	2.08692	0	2	1594.72	0.536739	95.7069	0
	High	DGTVLcELINALYPEGQAPVKK	1	1	1	P37802	C6(Carbamidomethyl)	0	65499740				0.00225	0.0261076	2.43408	0	3	2415.26	-0.0211365	141.977	1
	High	DGTVLcELINALYPEGQAPVK	1	1	1	P37802	C6(Carbamidomethyl)	0	22713086	0.86101	1		0.003157	0.0559647	2.62495	0	3	2287.17	1.28498	158.306	0
Q3B7A4	60S acidic ribosomal protein P0 OS=Homo sapiens GN=RPLP0 PE=2 SV=1 - [Q3B7A4_HUMAN]	10.8665	20.78	11	2	2	3	77466243	1.47552	1		255	27.4183	8.23584
	A2	Sequence	# PSMs	# Proteins	# Protein Groups	Protein Group Accessions	Modifications	ΔCn	Area	Light/Heavy	Light/Heavy Count	Light/Heavy Variability [%]	q-Value	PEP	XCorr	Probability	Charge	MH+ [Da]	ΔM [ppm]	RT [min]	# Missed Cleavages
	High	AFLADPSAFVAAAPVAAATTAAPAAAAAPAK	1	4	1	Q3B7A4		0	52398266	1.47552	1		0	1.59347e-05	4.4213	0	2	2752.47	1.97583	115.727	0
	High	AGAIAPcEVTVPAQNTGLGPEK	1	10	1	Q3B7A4	C7(Carbamidomethyl)	0	102534220				0	6.68501e-09	3.88156	0	2	2180.1	-0.720171	26.7763	0
	High	AFLADPSAFVAAAPVAAATTAAPAAAAAPAk	1	4	1	Q3B7A4	K31(Label:13C(6))	0.0448	11893660				0.002018	0.0211048	2.56365	0	3	2758.49	1.4623	117.239	0
F8W914	Reticulon-4 OS=Homo sapiens GN=RTN4 PE=4 SV=1 - [F8W914_HUMAN]	7.94705	9.86	2	1	1	2	83432480	1.43446	1		345	37.1214	4.76709
	A2	Sequence	# PSMs	# Proteins	# Protein Groups	Protein Group Accessions	Modifications	ΔCn	Area	Light/Heavy	Light/Heavy Count	Light/Heavy Variability [%]	q-Value	PEP	XCorr	Probability	Charge	MH+ [Da]	ΔM [ppm]	RT [min]	# Missed Cleavages
	High	kPAAGLSAAPVPTAPAAGAPLMDFGNDFVPPAPr	1	2	1	F8W914	K1(Label:13C(6)); R34(Label:13C(6)15N(4))	0	18478530				0	0.000130233	4.31065	0	3	3287.75	8.07449	117.517	0
	High	KPAAGLSAAPVPTAPAAGAPLMDFGNDFVPPAPR	1	2	1	F8W914		0	83432480	1.43446	1		0	5.11614e-05	3.63641	0	3	3271.71	6.34689	116.422	0
P13010	X-ray repair cross-complementing protein 5 OS=Homo sapiens GN=XRCC5 PE=1 SV=3 - [XRCC5_HUMAN]	20.861	14.89	2	4	5	6	1.89848e+07	1.38207	3	10.0247	732	82.6523	5.80811
	A2	Sequence	# PSMs	# Proteins	# Protein Groups	Protein Group Accessions	Modifications	ΔCn	Area	Light/Heavy	Light/Heavy Count	Light/Heavy Variability [%]	q-Value	PEP	XCorr	Probability	Charge	MH+ [Da]	ΔM [ppm]	RT [min]	# Missed Cleavages
	High	YAPTEAQLNAVDALIDSMSLAk	1	1	1	P13010	K22(Label:13C(6))	0	21567902	1.38207	1		0	2.77308e-12	4.94906	0	2	2327.19	2.16887	150.966	0
	High	DDEAAAVALSSLIHALDDLDmVAIVr	1	1	1	P13010	M21(Oxidation); R26(Label:13C(6)15N(4))	0	3459977	1.4785	1		0	1.79021e-09	4.71942	0	3	2749.4	1.15203	190.858	0
	High	YAPTEAQLNAVDALIDSMSLAK	1	1	1	P13010		0	6157377				0.00225	0.0249539	3.09464	0	3	2321.17	0.375215	151.917	0
	High	HLmLPDFDLLEDIESk	1	2	1	P13010	M3(Oxidation); K16(Label:13C(6))	0	16500560				0.007228	0.143396	2.5161	0	3	1936.97	2.36679	135.315	0
	High	ETVYcLNDDDETEVLkEDIIQGFr	1	1	1	P13010	C5(Carbamidomethyl); K16(Label:13C(6)); R24(Label:13C(6)15N(4))	0	1.88858e+07	1.06017	1		0.008535	0.173797	3.12219	0	3	2917.37	-1.26232	120.584	1
	Low	yKSEGKCFSVLGFckSSQVQR	1	1	1	P13010	N-Term(Acetyl); C14(Carbamidomethyl); K15(Label:13C(6))	0	0				0.614206	1	2.45961	0	3	2486.25	9.08002	37.0108	3
P26641	Elongation factor 1-gamma OS=Homo sapiens GN=EEF1G PE=1 SV=3 - [EF1G_HUMAN]	38.5254	10.3	3	4	4	11	112884057	1.37991	1		437	50.0871	6.66846
	A2	Sequence	# PSMs	# Proteins	# Protein Groups	Protein Group Accessions	Modifications	ΔCn	Area	Light/Heavy	Light/Heavy Count	Light/Heavy Variability [%]	q-Value	PEP	XCorr	Probability	Charge	MH+ [Da]	ΔM [ppm]	RT [min]	# Missed Cleavages
	High	AAAPAPEEEMDEcEQALAAEPk	1	2	1	P26641	C13(Carbamidomethyl); K22(Label:13C(6))	0	0				0	1.20137e-12	4.46693	0	2	2363.05	-0.840672	43.0265	0
	High	AAAPAPEEEMDEcEQALAAEPK	2	2	1	P26641	C13(Carbamidomethyl)	0	10197771				0	1.46238e-11	4.39504	0	2	2357.02	-3.90379	46.032	0
	High	kAAAPAPEEEMDEcEQALAAEPk	2	2	1	P26641	K1(Label:13C(6)); C14(Carbamidomethyl); K23(Label:13C(6))	0	50256952	1.37991	1		0	1.96218e-06	4.32881	0	2	2497.15	-3.08773	25.6841	1
	High	WFLTcINQPQFr	3	2	1	P26641	C5(Carbamidomethyl); R12(Label:13C(6)15N(4))	0	178441520				0	4.80625e-06	3.35966	0	2	1619.8	-0.567285	73.0036	0
	High	ILGLLDAYLK	1	3	1	P26641		0	69800187				0	1.24999e-05	2.96159	0	2	1118.68	1.12082	95.8303	0
	High	ILGLLDAYLk	1	3	1	P26641	K10(Label:13C(6))	0	18350552				0	0.000375665	2.82737	0	2	1124.7	-0.176406	94.7463	0
	High	KAAAPAPEEEMDEcEQALAAEPK	1	2	1	P26641	C14(Carbamidomethyl)	0	90410464				0.000299	0.00375237	3.46504	0	3	2485.12	-1.49726	25.7745	1
P27797	Calreticulin OS=Homo sapiens GN=CALR PE=1 SV=1 - [CALR_HUMAN]	83.0794	29.74	3	5	5	21	8.54826e+08	1.35582	4	40.8458	417	48.1118	4.43701
	A2	Sequence	# PSMs	# Proteins	# Protein Groups	Protein Group Accessions	Modifications	ΔCn	Area	Light/Heavy	Light/Heavy Count	Light/Heavy Variability [%]	q-Value	PEP	XCorr	Probability	Charge	MH+ [Da]	ΔM [ppm]	RT [min]	# Missed Cleavages
	High	IDNSQVESGSLEDDWDFLPPKK	4	2	1	P27797		0	264329656				0	7.78674e-07	5.69823	0	2	2519.19	-2.17581	69.7993	1
	High	cKDDEFTHLYTLIVRPDNTYEVK	2	2	1	P27797	C1(Carbamidomethyl)	0	142304688	0.936899	1		0	4.04311e-06	5.39254	0	4	2856.38	-1.71486	85.328	1
	High	IDNSQVESGSLEDDWDFLPPkk	2	2	1	P27797	K21(Label:13C(6)); K22(Label:13C(6))	0	34149510				0	8.47426e-07	5.28931	0	2	2531.23	-3.02357	69.7218	1
	High	kPEDWDEEMDGEWEPPVIQNPEYk	4	3	1	P27797	K1(Label:13C(6)); K24(Label:13C(6))	0	200050128				0	1.63796e-09	5.20706	0	3	2972.34	2.3308	87.1421	0
	High	ckDDEFTHLYTLIVrPDNTYEVk	2	2	1	P27797	C1(Carbamidomethyl); K2(Label:13C(6)); R15(Label:13C(6)15N(4)); K23(Label:13C(6))	0	45285382				0	0.000479057	4.73985	0	4	2878.44	0.523317	87.872	1
	High	IDDPTDSKPEDWDKPEHIPDPDAK	3	3	1	P27797		0	2100097920	1.35582	2	24.106	0	0.00074813	3.96225	0	4	2760.25	-6.04379	23.6241	0
	High	KPEDWDEEMDGEWEPPVIQNPEYK	1	3	1	P27797		0	90673248				0	0.000200051	3.19482	0	3	2960.3	3.69254	87.1311	0
	High	LFPNSLDQTDMHGDSEYNIMFGPDIcGPGTK	1	1	1	P27797	C26(Carbamidomethyl)	0	2.40395e+07	2.46217	1		0.000299	0.00315806	3.01992	0	3	3456.54	7.06846	113.976	0
	High	IDDPTDSkPEDWDkPEHIPDPDAk	2	3	1	P27797	K8(Label:13C(6)); K14(Label:13C(6)); K24(Label:13C(6))	0	342943552				0.00181	0.0156047	2.77764	0	5	2778.31	-6.0177	20.9548	0
E9PP31	Caprin-1 OS=Homo sapiens GN=CAPRIN1 PE=4 SV=1 - [E9PP31_HUMAN]	5.37194	23.6	3	1	1	1	422864800	1.31494	1		178	19.3687	9.27588
	A2	Sequence	# PSMs	# Proteins	# Protein Groups	Protein Group Accessions	Modifications	ΔCn	Area	Light/Heavy	Light/Heavy Count	Light/Heavy Variability [%]	q-Value	PEP	XCorr	Probability	Charge	MH+ [Da]	ΔM [ppm]	RT [min]	# Missed Cleavages
	High	SSGPPPPSGSSGSEAAAGAGAAAPASQHPATGTGAVQTEAMK	1	3	1	E9PP31		0	422864800	1.31494	1		0	4.73175e-12	5.37194	0	3	3703.72	-2.05541	15.7368	0
Q9BVA1	Tubulin beta-2B chain OS=Homo sapiens GN=TUBB2B PE=1 SV=1 - [TBB2B_HUMAN]	422.22	58.88	6	4	13	109	5.60203e+09	1.2356	1		445	49.9209	4.89404
	A2	Sequence	# PSMs	# Proteins	# Protein Groups	Protein Group Accessions	Modifications	ΔCn	Area	Light/Heavy	Light/Heavy Count	Light/Heavy Variability [%]	q-Value	PEP	XCorr	Probability	Charge	MH+ [Da]	ΔM [ppm]	RT [min]	# Missed Cleavages
	High	SGPFGQIFRPDNFVFGQSGAGNNWAK	10	10	3	F8VW92;Q9BVA1;P04350		0	7752366869				0	1.49937e-17	9.27962	0	3	2798.36	5.11405	113.591	0
	High	SGPFGQIFrPDNFVFGQSGAGNNWAk	8	10	3	F8VW92;Q9BVA1;P04350	R9(Label:13C(6)15N(4)); K26(Label:13C(6))	0	6938315616				0	3.66072e-15	8.5713	0	3	2814.38	3.10551	113.641	0
	High	GHYTEGAELVDSVLDVVr	7	11	2	F8VW92;Q9BVA1	R18(Label:13C(6)15N(4))	0	1795787620				0	3.42207e-13	6.56894	0	2	1968.99	2.11275	112.855	0
	High	GHYTEGAELVDSVLDVVR	8	11	2	F8VW92;Q9BVA1		0	1810479328				0	3.34756e-12	6.49144	0	2	1958.99	3.54052	112.834	0
	High	LTTPTYGDLNHLVSATMSGVTTcLr	4	11	3	F8VW92;Q9BVA1;P04350	C23(Carbamidomethyl); R25(Label:13C(6)15N(4))	0	4030088704				0	1.56376e-07	5.91123	0	3	2718.36	3.16862	140.194	0
	High	LTTPTYGDLNHLVSATMSGVTTcLR	7	11	3	F8VW92;Q9BVA1;P04350	C23(Carbamidomethyl)	0	4800882432				0	3.95763e-15	5.56005	0	2	2708.34	2.02423	139.69	0
	High	eSESCDcLQGFQLTHSLGGGTGSGMGTLLISk	2	2	1	Q9BVA1	N-Term(Acetyl); C7(Carbamidomethyl); K32(Label:13C(6))	0	5137915				0	3.44747e-09	5.45346	0	3	3318.57	8.91257	112.019	0
	High	eSEScDCLQGFQLTHSLGGGTGSGMGTLLISK	2	2	1	Q9BVA1	N-Term(Acetyl); C5(Carbamidomethyl)	0	67367495	1.2356	1		0	3.14564e-07	4.92998	0	2	3312.55	9.68446	105.048	0
	High	LTTPTYGDLNHLVSATmSGVTTcLr	2	11	3	F8VW92;Q9BVA1;P04350	M17(Oxidation); C23(Carbamidomethyl); R25(Label:13C(6)15N(4))	0	143501968				0	2.42999e-05	4.22885	0	3	2734.33	-5.05734	140.221	0
	High	NSSYFVEWIPNNVk	7	16	4	F8VW92;Q9BVA1;P04350;Q9BUF5	K14(Label:13C(6))	0	4252854720				0	3.37379e-07	4.01813	0	2	1702.85	0.612663	67.0275	0
	High	NSSYFVEWIPNNVK	6	16	4	F8VW92;Q9BVA1;P04350;Q9BUF5		0	3945912232				0	2.88554e-07	3.95938	0	2	1696.83	0.60741	63.9415	0
	High	AILVDLEPGTMDSVR	5	12	2	F8VW92;Q9BVA1		0	2720367232				0	3.6292e-06	3.90726	0	2	1615.83	-1.19273	57.7105	0
	High	LHFFMPGFAPLTSR	4	20	5	F8VW92;Q9BVA1;P04350;Q9BUF5;A6NKZ8		0	426731776				0	9.0508e-05	3.58121	0	3	1620.84	2.18046	83.1623	0
	High	AILVDLEPGTMDSVr	4	12	2	F8VW92;Q9BVA1	R15(Label:13C(6)15N(4))	0	2435417264				0	2.28929e-07	3.49217	0	2	1625.84	-0.565191	62.94	0
	High	LAVNMVPFPR	6	23	5	F8VW92;Q9BVA1;P04350;Q9BUF5;A6NKZ8		0	1384926080				0	2.30412e-05	3.33635	0	2	1143.63	-3.46494	28.6714	0
	High	LHFFMPGFAPLTSr	6	20	5	F8VW92;Q9BVA1;P04350;Q9BUF5;A6NKZ8	R14(Label:13C(6)15N(4))	0	1052913160				0	5.47963e-05	3.30999	0	2	1630.84	-1.02377	83.9433	0
	High	AILVDLEPGTmDSVr	1	12	2	F8VW92;Q9BVA1	M11(Oxidation); R15(Label:13C(6)15N(4))	0	0				0	1.01179e-06	3.28113	0	2	1641.83	-3.48489	59.396	0
	High	FWEVISDEHGIDPTGSYHGDSDLQLEr	3	2	1	Q9BVA1	R27(Label:13C(6)15N(4))	0	102460976				0	0.00088757	3.1279	0	4	3112.42	2.42329	100.207	0
	High	LTTPTYGDLNHLVSATmSGVTTcLR	1	11	3	F8VW92;Q9BVA1;P04350	M17(Oxidation); C23(Carbamidomethyl)	0	39153976				0	6.65045e-05	2.94355	0	3	2724.33	-1.27893	106.195	0
	High	MSATFIGNSTAIQELFK	1	3	1	Q9BVA1		0.0037	3.16324e+06				0	0.000332954	2.68862	0	2	1857.94	0.577656	121.24	0
	High	ISEQFTAMFr	4	14	3	F8VW92;Q9BVA1;P04350	R10(Label:13C(6)15N(4))	0	0				0	2.55973e-07	2.64728	0	2	1239.6	-2.09647	49.0508	0
	High	ISEQFTAMFR	7	14	3	F8VW92;Q9BVA1;P04350		0	0				0	4.31171e-05	2.51292	0	2	1229.59	-3.72782	48.1637	0
	High	ALTVPELTQQMFDSk	2	2	1	Q9BVA1	K15(Label:13C(6))	0	5.26169e+07				0	1.42281e-06	2.34152	0	2	1713.88	-1.66062	80.3863	0
	High	VSDTVVEPYNATLSVHQLVENTDETYcIDNEALYDIcFR	1	12	4	F8VW92;Q9BVA1;P04350;Q9BUF5	C27(Carbamidomethyl); C37(Carbamidomethyl)	0.0334	5204210				0.000299	0.00256819	3.17602	0	4	4593.12	1.84975	178.021	0
	High	LAVNMVPFPr	1	23	5	F8VW92;Q9BVA1;P04350;Q9BUF5;A6NKZ8	R10(Label:13C(6)15N(4))	0	1476403584				0.000575	0.0060994	2.431	0	2	1153.64	-3.83058	28.4101	0
Q9BWD1	Acetyl-CoA acetyltransferase, cytosolic OS=Homo sapiens GN=ACAT2 PE=1 SV=2 - [THIC_HUMAN]	4.74253	8.31	2	1	1	1	19351832	1.22541	1		397	41.3244	6.91748
	A2	Sequence	# PSMs	# Proteins	# Protein Groups	Protein Group Accessions	Modifications	ΔCn	Area	Light/Heavy	Light/Heavy Count	Light/Heavy Variability [%]	q-Value	PEP	XCorr	Probability	Charge	MH+ [Da]	ΔM [ppm]	RT [min]	# Missed Cleavages
	High	IGEMPLTDSILcDGLTDAFHNcHMGITAENVAk	1	2	1	Q9BWD1	C12(Carbamidomethyl); C22(Carbamidomethyl); K33(Label:13C(6))	0	19351832	1.22541	1		0	6.04436e-08	4.74253	0	4	3636.7	3.08582	134.645	0
H7C068	ATP synthase subunit O, mitochondrial (Fragment) OS=Homo sapiens GN=ATP5O PE=4 SV=1 - [H7C068_HUMAN]	8.23023	25.58	2	1	1	2	40958574	1.20937	1		86	9.49686	8.00146
	A2	Sequence	# PSMs	# Proteins	# Protein Groups	Protein Group Accessions	Modifications	ΔCn	Area	Light/Heavy	Light/Heavy Count	Light/Heavy Variability [%]	q-Value	PEP	XCorr	Probability	Charge	MH+ [Da]	ΔM [ppm]	RT [min]	# Missed Cleavages
	High	GEVPcTVTSASPLEEATLSELK	1	2	1	H7C068	C5(Carbamidomethyl)	0	27492678	1.20937	1		0	4.05794e-08	4.31233	0	2	2318.16	6.03016	81.7348	0
	High	GEVPcTVTSASPLEEATLSELk	1	2	1	H7C068	C5(Carbamidomethyl); K22(Label:13C(6))	0	40958574				0	5.70502e-07	3.91789	0	2	2324.17	3.55144	81.8882	0
O00151	PDZ and LIM domain protein 1 OS=Homo sapiens GN=PDLIM1 PE=1 SV=4 - [PDLI1_HUMAN]	3.07477	8.51	1	1	1	1	34786051	1.17435	1		329	36.049	7.02002
	A2	Sequence	# PSMs	# Proteins	# Protein Groups	Protein Group Accessions	Modifications	ΔCn	Area	Light/Heavy	Light/Heavy Count	Light/Heavy Variability [%]	q-Value	PEP	XCorr	Probability	Charge	MH+ [Da]	ΔM [ppm]	RT [min]	# Missed Cleavages
	High	VITNQYNNPAGLYSSENISNFNNALESk	1	1	1	O00151	K28(Label:13C(6))	0	34786051	1.17435	1		0	0.000371369	3.07477	0	3	3107.53	7.98895	86.2177	0
P04083	Annexin A1 OS=Homo sapiens GN=ANXA1 PE=1 SV=2 - [ANXA1_HUMAN]	61.0283	24.86	3	5	5	18	8.98016e+08	1.16207	4	46.7599	346	38.69	7.02002
	A2	Sequence	# PSMs	# Proteins	# Protein Groups	Protein Group Accessions	Modifications	ΔCn	Area	Light/Heavy	Light/Heavy Count	Light/Heavy Variability [%]	q-Value	PEP	XCorr	Probability	Charge	MH+ [Da]	ΔM [ppm]	RT [min]	# Missed Cleavages
	High	ALTGHLEEVVLALLk	4	3	1	P04083	K15(Label:13C(6))	0	145673244	1.01397	1		0	2.38746e-07	4.26202	0	3	1611.98	1.32767	155.653	0
	High	GLGTDEDTLIEILASR	2	2	1	P04083		0	35723168	1.99282	1		0	1.01065e-08	4.14582	0	2	1702.88	-1.404	123.312	0
	High	SEDFGVNEDLADSDAR	2	1	1	P04083		0	151899888				0	1.34521e-09	4.04296	0	2	1739.73	-4.65976	23.1383	0
	High	ALTGHLEEVVLALLK	3	3	1	P04083		0	60770900	0.731007	1		0	5.45614e-08	4.03256	0	2	1605.96	-0.415075	153.201	0
	High	SEDFGVNEDLADSDAr	2	1	1	P04083	R16(Label:13C(6)15N(4))	0	2.48968e+08				0	1.46474e-07	3.76658	0	2	1749.74	-2.03363	19.6659	0
	High	GGPGSAVSPYPTFNPSSDVAALHK	3	3	1	P04083		0	2299406048	1.33181	1		0	0.00013159	3.34729	0	3	2356.15	-3.68134	42.9958	0
	Medium	KGTDVNVFNTILTTR	2	1	1	P04083		0	137191392				0.014197	0.248001	2.06274	0	2	1678.92	2.15011	38.2983	1
H9KV75	Alpha-actinin-1 OS=Homo sapiens GN=ACTN1 PE=4 SV=1 - [H9KV75_HUMAN]	82.4934	17.76	10	7	11	25	3.15588e+08	1.14266	2	155.973	822	94.7657	5.69385
	A2	Sequence	# PSMs	# Proteins	# Protein Groups	Protein Group Accessions	Modifications	ΔCn	Area	Light/Heavy	Light/Heavy Count	Light/Heavy Variability [%]	q-Value	PEP	XCorr	Probability	Charge	MH+ [Da]	ΔM [ppm]	RT [min]	# Missed Cleavages
	High	IDQLEGDHQLIQEALIFDNk	1	6	1	H9KV75	K20(Label:13C(6))	0	13314316				0	3.81128e-12	5.2366	0	2	2345.22	4.39576	93.113	0
	High	VLAVNQENEQLMEDYEk	2	5	1	H9KV75	K17(Label:13C(6))	0	25007230				0	1.33546e-12	5.15982	0	2	2057.98	-0.917298	29.4091	0
	High	MVSDINNAWGcLEQVEk	1	3	1	H9KV75	C11(Carbamidomethyl); K17(Label:13C(6))	0	115150208				0	1.84146e-06	4.48636	0	2	1998.95	7.13995	77.8831	0
	High	VGWEQLLTTIAr	3	10	2	H9KV75;O43707	R12(Label:13C(6)15N(4))	0	480914192				0	8.82283e-08	4.22869	0	2	1396.78	-0.462843	107.75	0
	High	IcDQWDNLGALTQk	2	4	1	H9KV75	C2(Carbamidomethyl); K14(Label:13C(6))	0	0				0	3.3879e-10	4.10014	0	2	1667.81	-3.01831	37.2966	0
	High	IcDQWDNLGALTQK	1	4	1	H9KV75	C2(Carbamidomethyl)	0	0				0	3.1242e-07	4.04387	0	2	1661.79	-1.49422	38.4818	0
	High	MVSDINNAWGcLEQVEK	1	3	1	H9KV75	C11(Carbamidomethyl)	0	164248368				0	9.27145e-08	3.77189	0	2	1992.92	2.19382	78.704	0
	High	VGWEQLLTTIAR	3	10	2	H9KV75;O43707		0	277841088				0	7.22851e-07	3.56303	0	2	1386.77	0.303122	109.289	0
	High	VLAVNQENEQLMEDYEK	2	5	1	H9KV75		0	70213992				0	1.03802e-06	3.19527	0	2	2051.95	-3.12726	29.5225	0
	High	DDPLTNLNTAFDVAEK	1	5	1	H9KV75		0	17349582				0	8.90439e-07	3.13413	0	2	1762.85	0.313064	91.2646	0
	High	LASDLLEWIr	1	7	2	H9KV75;O43707	R10(Label:13C(6)15N(4))	0	204816112				0	1.33873e-06	2.84446	0	2	1225.68	0.427627	90.9173	0
	High	MLDAEDIVGTArPDEk	1	5	1	H9KV75	R12(Label:13C(6)15N(4)); K16(Label:13C(6))	0	105081712				0	0.000597547	2.72079	0	2	1775.87	-4.65162	21.2713	0
	High	TINEVENQILTr	1	10	2	H9KV75;O43707	R12(Label:13C(6)15N(4))	0	5.40746e+06				0	0.00194679	2.69815	0	2	1439.76	-7.36626	12.9913	0
	High	LASDLLEWIR	2	7	2	H9KV75;O43707		0	301600199				0.000299	0.00432504	2.88166	0	2	1215.67	-0.197478	93.5633	0
	High	GYEEWLLNEIr	1	7	2	H9KV75;O43707	R11(Label:13C(6)15N(4))	0	38030244				0.000299	0.00335913	2.5215	0	2	1431.71	0.0857486	97.5636	0
	Medium	DDPLTNLNTAFDVAEk	1	5	1	H9KV75	K16(Label:13C(6))	0	40121080	0.540256	1		0.018102	0.348809	2.56609	0	2	1768.87	2.32042	89.9804	0
	Medium	kDDPLTNLNTAFDVAEk	1	5	1	H9KV75	K1(Label:13C(6)); K17(Label:13C(6))	0	8960118	2.41676	1		0.040472	0.790855	2.29719	0	3	1902.98	-1.14675	56.2233	1
P22626	Heterogeneous nuclear ribonucleoproteins A2/B1 OS=Homo sapiens GN=HNRNPA2B1 PE=1 SV=2 - [ROA2_HUMAN]	16.8055	4.25	1	1	1	6	100450968	1.13458	2	90.132	353	37.4067	8.95361
	A2	Sequence	# PSMs	# Proteins	# Protein Groups	Protein Group Accessions	Modifications	ΔCn	Area	Light/Heavy	Light/Heavy Count	Light/Heavy Variability [%]	q-Value	PEP	XCorr	Probability	Charge	MH+ [Da]	ΔM [ppm]	RT [min]	# Missed Cleavages
	High	GFGFVTFDDHDPVDK	2	1	1	P22626		0	100450968	1.90863	1		0	2.29987e-07	3.88899	0	2	1695.76	-5.00896	41.0965	0
	High	GFGFVTFDDHDPVDk	4	1	1	P22626	K15(Label:13C(6))	0	40098592	0.674452	1		0	0.000317358	2.49813	0	2	1701.79	4.26944	39.304	0
P14625	Endoplasmin OS=Homo sapiens GN=HSP90B1 PE=1 SV=1 - [ENPL_HUMAN]	61.6076	16.94	1	8	8	16	418896050	1.13046	2	122.168	803	92.4113	4.84326
	A2	Sequence	# PSMs	# Proteins	# Protein Groups	Protein Group Accessions	Modifications	ΔCn	Area	Light/Heavy	Light/Heavy Count	Light/Heavy Variability [%]	q-Value	PEP	XCorr	Probability	Charge	MH+ [Da]	ΔM [ppm]	RT [min]	# Missed Cleavages
	High	FQSSHHPTDITSLDQYVER	2	1	1	P14625		0	419517920	2.15374	1		0	5.68557e-11	5.43691	0	3	2260.05	-5.13111	20.3267	0
	High	LTESPcALVASQYGWSGNMEr	2	1	1	P14625	C6(Carbamidomethyl); R21(Label:13C(6)15N(4))	0	33203016				0	1.29213e-13	5.30027	0	2	2366.1	9.55971	66.7983	0
	High	FQSSHHPTDITSLDQYVEr	3	1	1	P14625	R19(Label:13C(6)15N(4))	0	78644768				0	6.71012e-15	5.08645	0	2	2270.07	0.261949	21.2543	0
	High	LTESPcALVASQYGWSGNMER	1	1	1	P14625	C6(Carbamidomethyl)	0	30472790				0	7.02544e-12	4.90595	0	2	2356.07	-1.60426	67.4065	0
	High	LISLTDENALSGNEELTVk	2	1	1	P14625	K19(Label:13C(6))	0	782283				0	2.67171e-10	3.78247	0	2	2052.08	1.32797	216.508	0
	High	GYEVIYLTEPVDEYcIQALPEFDGKR	1	1	1	P14625	C15(Carbamidomethyl)	0	5718003				0	8.75682e-05	3.63742	0	3	3104.49	-0.0665981	126.9	1
	High	GVVDSDDLPLNVSr	1	1	1	P14625	R14(Label:13C(6)15N(4))	0	803967214				0	3.23053e-05	2.90307	0	2	1495.76	-3.81392	31.1061	0
	High	EEASDYLELDTIk	1	1	1	P14625	K13(Label:13C(6))	0	21768192				0.000299	0.00266528	2.19179	0	2	1531.74	-2.47342	42.3828	0
	High	GVVDSDDLPLNVSR	1	1	1	P14625		0	0				0.000829	0.00817677	2.18836	0	2	1485.75	-3.77884	34.1465	0
	High	VFITDDFHDMMPK	1	1	1	P14625		0	4987937				0.00157	0.0137002	2.81497	0	2	1595.74	7.39704	60.5514	0
	High	SILFVPTSAPR	1	1	1	P14625		0	6.73478e+06	0.593354	1		0.002689	0.0435586	2.26611	0	2	1187.67	-5.30166	3.44897	0
P06576	ATP synthase subunit beta, mitochondrial OS=Homo sapiens GN=ATP5B PE=1 SV=3 - [ATPB_HUMAN]	56.9395	24.01	7	7	7	19	2.15254e+08	1.10714	3	40.4162	529	56.5246	5.40186
	A2	Sequence	# PSMs	# Proteins	# Protein Groups	Protein Group Accessions	Modifications	ΔCn	Area	Light/Heavy	Light/Heavy Count	Light/Heavy Variability [%]	q-Value	PEP	XCorr	Probability	Charge	MH+ [Da]	ΔM [ppm]	RT [min]	# Missed Cleavages
	High	IPSAVGYQPTLATDMGTMQER	1	6	1	P06576		0	46488388				0	1.38284e-13	4.95312	0	2	2266.1	5.25031	57.0655	0
	High	IPSAVGYQPTLATDMGTMQEr	1	6	1	P06576	R21(Label:13C(6)15N(4))	0	133516476				0	6.33291e-10	4.09207	0	2	2276.09	-0.229202	57.9755	0
	High	GFQQILAGEYDHLPEQAFYMVGPIEEAVAk	1	2	1	P06576	K30(Label:13C(6))	0	9371160	1.10714	1		0	0.00184394	3.53714	0	4	3356.66	0.385374	166.156	0
	High	AIAELGIYPAVDPLDSTSr	1	4	1	P06576	R19(Label:13C(6)15N(4))	0	0				0	2.95422e-06	3.29172	0	2	1998.05	1.86158	93.0921	0
	High	AIAELGIYPAVDPLDSTSR	2	4	1	P06576		0	123244344				0	8.6612e-06	3.28536	0	2	1988.04	4.12685	93.2342	0
	High	TVLIMELINNVAk	1	6	1	P06576	K13(Label:13C(6))	0	33550908				0	5.18388e-11	3.20237	0	2	1463.86	0.395435	131.997	0
	High	FLSQPFQVAEVFTGHMGk	2	3	1	P06576	K18(Label:13C(6))	0	88231720				0	0.00042412	3.10098	0	3	2029.03	-1.24536	102.401	0
	High	FTQAGSEVSALLGR	1	3	1	P06576		0	0				0	0.000331616	2.53591	0	2	1435.74	-8.56316	37.7793	0
	High	GFQQILAGEYDHLPEQAFYMVGPIEEAVAK	1	2	1	P06576		0	389000722	0.851652	1		0.000299	0.00503268	3.30596	0	3	3350.65	3.61053	167.42	0
	High	IMNVIGEPIDEr	2	4	1	P06576	R12(Label:13C(6)15N(4))	0	10158699				0.000299	0.00294729	2.99202	0	2	1395.71	-5.40921	2.69247	0
	High	IMNVIGEPIDER	5	4	1	P06576		0	14828707	3.96482	1		0.000299	0.00438514	2.26037	0	2	1385.7	-5.03075	3.3298	0
	High	FLSQPFQVAEVFTGHMGK	1	3	1	P06576		0	50808016				0.000575	0.00628929	2.71126	0	3	2023.01	0.826467	102.208	0
P06733	Alpha-enolase OS=Homo sapiens GN=ENO1 PE=1 SV=2 - [ENOA_HUMAN]	42.2193	24.65	4	7	7	14	2.26606e+08	1.06648	3	31.0253	434	47.1393	7.38623
	A2	Sequence	# PSMs	# Proteins	# Protein Groups	Protein Group Accessions	Modifications	ΔCn	Area	Light/Heavy	Light/Heavy Count	Light/Heavy Variability [%]	q-Value	PEP	XCorr	Probability	Charge	MH+ [Da]	ΔM [ppm]	RT [min]	# Missed Cleavages
	High	DYPVVSIEDPFDQDDWGAWQk	1	1	1	P06733	K21(Label:13C(6))	0	97729456	1.30844	1		0	4.33386e-08	4.51278	0	2	2516.14	1.90599	136.295	0
	High	DYPVVSIEDPFDQDDWGAWQK	1	1	1	P06733		0	55903188				0	5.88316e-08	4.41259	0	2	2510.12	3.89942	136.264	0
	High	DATNVGDEGGFAPNILENk	3	1	1	P06733	K19(Label:13C(6))	0	270084320				0	1.01283e-05	4.0548	0	2	1966.93	-6.72218	47.6218	0
	High	LAMQEFMILPVGAANFR	2	2	1	P06733		0	129980294	1.06648	1		0	2.01712e-08	3.64159	0	2	1908	6.70033	133.486	0
	High	LMIEMDGTENK	1	2	1	P06733		0	2.05065e+06	0.327631	1		0	1.86806e-07	3.2874	0	2	1280.58	-1.86904	1.2798	0
	High	VVIGMDVAASEFFr	1	1	1	P06733	R14(Label:13C(6)15N(4))	0	0				0	6.61724e-11	3.0585	0	2	1550.78	-5.35587	227.644	0
	High	LMIEMDGTENk	1	2	1	P06733	K11(Label:13C(6))	0	8370193				0	2.9609e-07	2.69499	0	2	1286.6	-3.1788	1.31091	0
	High	GNPTVEVDLFTSk	1	4	1	P06733	K13(Label:13C(6))	0	0				0.000299	0.00215107	2.14566	0	2	1412.73	-3.54594	47.6646	0
	High	YISPDQLADLYK	2	1	1	P06733		0	17576468				0.000829	0.00932114	2.27448	0	2	1425.72	-1.66995	54.9945	0
	High	YISPDQLADLYk	1	1	1	P06733	K12(Label:13C(6))	0	279753840				0.00475	0.0846537	2.10255	0	2	1431.74	-2.25095	52.0396	0
Q9Y490	Talin-1 OS=Homo sapiens GN=TLN1 PE=1 SV=3 - [TLN1_HUMAN]	26.0498	6.22	2	7	7	8	7.18489e+07	1.05686	2	27.9572	2541	269.599	6.07471
	A2	Sequence	# PSMs	# Proteins	# Protein Groups	Protein Group Accessions	Modifications	ΔCn	Area	Light/Heavy	Light/Heavy Count	Light/Heavy Variability [%]	q-Value	PEP	XCorr	Probability	Charge	MH+ [Da]	ΔM [ppm]	RT [min]	# Missed Cleavages
	High	EGISQEALHTQMLTAVQEISHLIEPLANAAr	1	1	1	Q9Y490	R31(Label:13C(6)15N(4))	0	115214952	0.878334	1		0	0.000140444	4.50817	0	4	3380.74	-2.50242	178.693	0
	High	SNTSPEELGPLANQLTSDYGR	1	1	1	Q9Y490		0	38838326				0	8.79307e-07	3.64427	0	2	2249.08	5.33304	67.3233	0
	High	VGAIPANALDDGQWSQGLISAAr	1	2	1	Q9Y490	R23(Label:13C(6)15N(4))	0	25897862	1.27168	1		0	1.95176e-05	3.03029	0	2	2320.19	-2.69017	94.9741	0
	High	GVGAAATAVTQALNELLQHVk	2	2	1	Q9Y490	K21(Label:13C(6))	0	61493498				0	0.000185364	2.9774	0	3	2097.19	6.99775	164.724	0
	High	VVAPTISSPVcQEQLVEAGR	1	2	1	Q9Y490	C11(Carbamidomethyl)	0	23810244				0	8.11005e-06	2.85949	0	2	2140.1	-1.50557	45.5771	0
	High	LLAALLEDEGGSGrPLLQAAk	1	2	1	Q9Y490	R14(Label:13C(6)15N(4)); K21(Label:13C(6))	0	7337208				0.00157	0.0123406	3.38347	0	3	2138.23	6.17211	70.6848	0
	Medium	DkAPGQLEcETAIAALNScLr	1	2	1	Q9Y490	K2(Label:13C(6)); C9(Carbamidomethyl); C19(Carbamidomethyl); R21(Label:13C(6)15N(4))	0	12440926				0.034163	0.724796	2.8157	0	3	2333.14	-6.57832	70.0929	1
P04350	Tubulin beta-4A chain OS=Homo sapiens GN=TUBB4A PE=1 SV=2 - [TBB4A_HUMAN]	379.203	61.71	9	4	14	100	5.60203e+09	1.0051	2	47.8874	444	49.5539	4.88135
	A2	Sequence	# PSMs	# Proteins	# Protein Groups	Protein Group Accessions	Modifications	ΔCn	Area	Light/Heavy	Light/Heavy Count	Light/Heavy Variability [%]	q-Value	PEP	XCorr	Probability	Charge	MH+ [Da]	ΔM [ppm]	RT [min]	# Missed Cleavages
	High	SGPFGQIFRPDNFVFGQSGAGNNWAK	10	10	3	F8VW92;Q9BVA1;P04350		0	7752366869				0	1.49937e-17	9.27962	0	3	2798.36	5.11405	113.591	0
	High	SGPFGQIFrPDNFVFGQSGAGNNWAk	8	10	3	F8VW92;Q9BVA1;P04350	R9(Label:13C(6)15N(4)); K26(Label:13C(6))	0	6938315616				0	3.66072e-15	8.5713	0	3	2814.38	3.10551	113.641	0
	High	EAEScDcLQGFQLTHSLGGGTGSGMGTLLISK	3	13	2	F8VW92;P04350	C5(Carbamidomethyl); C7(Carbamidomethyl)	0	115257512				0	2.62664e-09	6.42362	0	3	3311.54	3.06727	105.768	0
	High	LTTPTYGDLNHLVSATMSGVTTcLr	4	11	3	F8VW92;Q9BVA1;P04350	C23(Carbamidomethyl); R25(Label:13C(6)15N(4))	0	4030088704				0	1.56376e-07	5.91123	0	3	2718.36	3.16862	140.194	0
	High	LTTPTYGDLNHLVSATMSGVTTcLR	7	11	3	F8VW92;Q9BVA1;P04350	C23(Carbamidomethyl)	0	4800882432				0	3.95763e-15	5.56005	0	2	2708.34	2.02423	139.69	0
	High	FWEVISDEHGIDPTGTYHGDSDLQLEr	3	2	1	P04350	R27(Label:13C(6)15N(4))	0	78483136	0.739788	1		0	2.32296e-09	5.25815	0	3	3126.43	-0.773395	92.381	0
	High	EAEScDcLQGFQLTHSLGGGTGSGMGTLLISk	1	13	2	F8VW92;P04350	C5(Carbamidomethyl); C7(Carbamidomethyl); K32(Label:13C(6))	0	7.94999e+06				0	6.40275e-08	5.09051	0	2	3317.56	1.94731	105.071	0
	High	EAEScDcLQGFQLTHSLGGGTGSGmGTLLISk	1	13	2	F8VW92;P04350	C5(Carbamidomethyl); C7(Carbamidomethyl); M25(Oxidation); K32(Label:13C(6))	0	8.08837e+06				0	4.5425e-08	5.06055	0	3	3333.54	-2.30812	88.0986	0
	High	LTTPTYGDLNHLVSATmSGVTTcLr	2	11	3	F8VW92;Q9BVA1;P04350	M17(Oxidation); C23(Carbamidomethyl); R25(Label:13C(6)15N(4))	0	143501968				0	2.42999e-05	4.22885	0	3	2734.33	-5.05734	140.221	0
	High	NSSYFVEWIPNNVk	7	16	4	F8VW92;Q9BVA1;P04350;Q9BUF5	K14(Label:13C(6))	0	4252854720				0	3.37379e-07	4.01813	0	2	1702.85	0.612663	67.0275	0
	High	GHYTEGAELVDAVLDVVr	1	5	2	P04350;Q9BUF5	R18(Label:13C(6)15N(4))	0	0				0	5.23914e-08	3.98298	0	3	1953	1.67331	132.068	0
	High	NSSYFVEWIPNNVK	6	16	4	F8VW92;Q9BVA1;P04350;Q9BUF5		0	3945912232				0	2.88554e-07	3.95938	0	2	1696.83	0.60741	63.9415	0
	High	ALTVPELTQQMFDAk	3	4	1	P04350	K15(Label:13C(6))	0	729104931	1.36555	1		0	1.25617e-07	3.93278	0	2	1697.89	-0.360378	82.3343	0
	High	AVLVDLEPGTMDSVr	1	4	1	P04350	R15(Label:13C(6)15N(4))	0	478720320				0	3.96768e-07	3.60495	0	2	1611.83	-0.554595	46.2081	0
	High	LHFFMPGFAPLTSR	4	20	5	F8VW92;Q9BVA1;P04350;Q9BUF5;A6NKZ8		0	426731776				0	9.0508e-05	3.58121	0	3	1620.84	2.18046	83.1623	0
	High	IMNTFSVVPSPk	5	11	2	F8VW92;P04350	K12(Label:13C(6))	0	50178560				0	0.000200252	3.47673	0	2	1325.71	-6.83821	3.19847	0
	High	ALTVPELTQQMFDAK	3	4	1	P04350		0	995088864				0	1.90031e-07	3.35134	0	2	1691.86	-1.95644	81.5881	0
	High	LAVNMVPFPR	6	23	5	F8VW92;Q9BVA1;P04350;Q9BUF5;A6NKZ8		0	1384926080				0	2.30412e-05	3.33635	0	2	1143.63	-3.46494	28.6714	0
	High	LHFFMPGFAPLTSr	6	20	5	F8VW92;Q9BVA1;P04350;Q9BUF5;A6NKZ8	R14(Label:13C(6)15N(4))	0	1052913160				0	5.47963e-05	3.30999	0	2	1630.84	-1.02377	83.9433	0
	High	LTTPTYGDLNHLVSATmSGVTTcLR	1	11	3	F8VW92;Q9BVA1;P04350	M17(Oxidation); C23(Carbamidomethyl)	0	39153976				0	6.65045e-05	2.94355	0	3	2724.33	-1.27893	106.195	0
	High	mAATFIGNSTAIQELFK	1	1	1	P04350	M1(Oxidation)	0	3.16324e+06				0	0.000323545	2.70167	0	2	1857.94	0.574965	121.24	0
	High	ISEQFTAMFr	4	14	3	F8VW92;Q9BVA1;P04350	R10(Label:13C(6)15N(4))	0	0				0	2.55973e-07	2.64728	0	2	1239.6	-2.09647	49.0508	0
	High	ISEQFTAMFR	7	14	3	F8VW92;Q9BVA1;P04350		0	0				0	4.31171e-05	2.51292	0	2	1229.59	-3.72782	48.1637	0
	High	VSDTVVEPYNATLSVHQLVENTDETYcIDNEALYDIcFR	1	12	4	F8VW92;Q9BVA1;P04350;Q9BUF5	C27(Carbamidomethyl); C37(Carbamidomethyl)	0.0334	5204210				0.000299	0.00256819	3.17602	0	4	4593.12	1.84975	178.021	0
	High	mAATFIGNSTAIQELFk	1	1	1	P04350	M1(Oxidation); K17(Label:13C(6))	0	2.13804e+07				0.000299	0.00436244	2.04951	0	2	1863.95	-8.85073	125.835	0
	High	IMNTFSVVPSPK	1	11	2	F8VW92;P04350		0	0				0.000575	0.00703004	2.54632	0	2	1319.69	-6.78646	8.78447	0
	High	LAVNMVPFPr	1	23	5	F8VW92;Q9BVA1;P04350;Q9BUF5;A6NKZ8	R10(Label:13C(6)15N(4))	0	1476403584				0.000575	0.0060994	2.431	0	2	1153.64	-3.83058	28.4101	0
	High	AVLVDLEPGTMDSVR	1	4	1	P04350		0	805783968				0.00157	0.0145582	2.27673	0	2	1601.82	-1.49239	47.226	0
	Low	ALTVPELTQQmFDAk	1	4	1	P04350	M11(Oxidation); K15(Label:13C(6))	0.0641	5.26169e+07						2.19382	0	2	1713.88	-1.66354	80.3863	0
B7Z1C9	Chaperonin containing TCP1, subunit 7 (Eta), isoform CRA_a OS=Homo sapiens GN=CCT7 PE=2 SV=1 - [B7Z1C9_HUMAN]	3.28582	3.37	4	1	1	1	116491308	1	1		415	46.0655	7.6499
	A2	Sequence	# PSMs	# Proteins	# Protein Groups	Protein Group Accessions	Modifications	ΔCn	Area	Light/Heavy	Light/Heavy Count	Light/Heavy Variability [%]	q-Value	PEP	XCorr	Probability	Charge	MH+ [Da]	ΔM [ppm]	RT [min]	# Missed Cleavages
	High	LPIGDVATQYFADR	1	4	1	B7Z1C9		0	116491308	1	1		0	1.67968e-08	3.28582	0	2	1565.79	-3.16782	60.0273	0
B1AHC7	X-ray repair complementing defective repair in Chinese hamster cells 6 (Ku autoantigen, 70kDa) OS=Homo sapiens GN=XRCC6 PE=4 SV=1 - [B1AHC7_HUMAN]	17.2913	10.95	5	4	4	5	3.58559e+07	0.996833	3	1.99721	557	64.0351	6.82959
	A2	Sequence	# PSMs	# Proteins	# Protein Groups	Protein Group Accessions	Modifications	ΔCn	Area	Light/Heavy	Light/Heavy Count	Light/Heavy Variability [%]	q-Value	PEP	XCorr	Probability	Charge	MH+ [Da]	ΔM [ppm]	RT [min]	# Missed Cleavages
	High	NLEALALDLMEPEQAVDLTLPK	1	5	1	B1AHC7		0	7.92015e+07	1.01035	1		0	7.85687e-09	5.15237	0	2	2423.29	4.84913	165.436	0
	High	NLEALALDLMEPEQAVDLTLPk	1	5	1	B1AHC7	K22(Label:13C(6))	0	73180522	0.996833	1		0	2.26911e-07	4.46621	0	3	2429.29	-0.590134	165.515	0
	High	NIYVLQELDNPGAK	1	3	1	B1AHC7		0	20950470				0	4.76881e-07	3.3338	0	2	1573.81	-5.45626	36.8384	0
	High	DIISIAEDEDLr	1	5	1	B1AHC7	R12(Label:13C(6)15N(4))	0	5838415				0.000575	0.00713888	2.27649	0	2	1398.69	-7.02081	66.9436	0
	High	ELVYPPDYNPEGk	1	5	1	B1AHC7	K13(Label:13C(6))	0	7.41558e+06	0.0146479	1		0.002458	0.0371823	2.0624	0	2	1526.74	-5.63387	6.8213	0
B7Z2F4	T-complex protein 1 subunit delta OS=Homo sapiens GN=CCT4 PE=2 SV=1 - [B7Z2F4_HUMAN]	3.31142	3.34	4	1	1	1	8.35164e+06	0.978678	1		389	42.2726	7.60596
	A2	Sequence	# PSMs	# Proteins	# Protein Groups	Protein Group Accessions	Modifications	ΔCn	Area	Light/Heavy	Light/Heavy Count	Light/Heavy Variability [%]	q-Value	PEP	XCorr	Probability	Charge	MH+ [Da]	ΔM [ppm]	RT [min]	# Missed Cleavages
	High	VIDPATATSVDLr	1	4	1	B7Z2F4	R13(Label:13C(6)15N(4))	0	8.35164e+06	0.978678	1		0	8.54613e-06	3.31142	0	2	1367.74	-2.57668	2.04964	0
A9R9N8	HLA class I histocompatibility antigen, A-68 alpha chain OS=Homo sapiens GN=HLA-A PE=3 SV=1 - [A9R9N8_HUMAN]	6.9817	13.71	71	2	2	2	78624442	0.978504	1		299	34.2668	6.7124
	A2	Sequence	# PSMs	# Proteins	# Protein Groups	Protein Group Accessions	Modifications	ΔCn	Area	Light/Heavy	Light/Heavy Count	Light/Heavy Variability [%]	q-Value	PEP	XCorr	Probability	Charge	MH+ [Da]	ΔM [ppm]	RT [min]	# Missed Cleavages
	High	APWIEQEGPEYWDGETr	1	8	1	A9R9N8	R17(Label:13C(6)15N(4))	0	25081272				0	0.000998617	3.48724	0	2	2072.91	-4.97528	54.9208	0
	Medium	DGEDQTQDTELVETRPAGDGTFQK	1	69	1	A9R9N8		0	132167612	0.978504	1		0.011379	0.216664	3.49446	0	3	2637.17	-7.73207	17.7728	0
P60174	Triosephosphate isomerase OS=Homo sapiens GN=TPI1 PE=1 SV=3 - [TPIS_HUMAN]	87.9942	32.87	2	5	5	23	1.08979e+09	0.974649	4	12.7371	286	30.7717	5.92236
	A2	Sequence	# PSMs	# Proteins	# Protein Groups	Protein Group Accessions	Modifications	ΔCn	Area	Light/Heavy	Light/Heavy Count	Light/Heavy Variability [%]	q-Value	PEP	XCorr	Probability	Charge	MH+ [Da]	ΔM [ppm]	RT [min]	# Missed Cleavages
	High	VPADTEVVcAPPTAYIDFAR	3	1	1	P60174	C9(Carbamidomethyl)	0	1276383744	0.997924	1		0	9.11567e-14	5.59406	0	2	2192.08	3.4746	81.7567	0
	High	VPADTEVVcAPPTAYIDFAr	3	1	1	P60174	C9(Carbamidomethyl); R20(Label:13C(6)15N(4))	0	1722456352				0	1.20414e-15	5.58568	0	2	2202.09	3.80585	82.3161	0
	High	VTNGAFTGEISPGMIk	2	1	1	P60174	K16(Label:13C(6))	0	216622624				0	1.40204e-08	4.80318	0	2	1627.84	-2.10685	26.2738	0
	High	VVLAYEPVWAIGTGk	4	2	1	P60174	K15(Label:13C(6))	0	801340016	0.840963	1		0	2.69081e-08	4.74712	0	3	1608.91	-0.415093	72.8953	0
	High	VTNGAFTGEISPGMIK	2	1	1	P60174		0	0				0	9.04137e-08	4.70397	0	2	1621.82	-2.64931	27.6733	0
	High	ELASQPDVDGFLVGGASLKPEFVDIINAK	1	2	1	P60174		0	13996476	77.6115	1		0	1.40355e-06	3.93541	0	2	3029.58	-0.679636	142.814	0
	High	VVLAYEPVWAIGTGK	2	2	1	P60174		0	645396352				0	1.08003e-06	3.79643	0	2	1602.89	-2.05349	71.6555	0
	High	QSLGELIGTLNAAk	2	1	1	P60174	K14(Label:13C(6))	0	76699664				0	3.30217e-07	3.1356	0	2	1420.81	-3.51696	65.124	0
	High	ELASQPDVDGFLVGGASLkPEFVDIINAk	3	2	1	P60174	K19(Label:13C(6)); K29(Label:13C(6))	0	745580672	0.951918	1		0	8.2368e-08	3.09788	0	3	3041.63	1.59445	143.689	0
	High	QSLGELIGTLNAAK	1	1	1	P60174		0	66167820				0.00181	0.0163671	2.39419	0	2	1414.79	-2.2466	61.7795	0
P50395	Rab GDP dissociation inhibitor beta OS=Homo sapiens GN=GDI2 PE=1 SV=2 - [GDIB_HUMAN]	16.4659	14.38	6	4	4	5	3.51328e+07	0.970399	1		445	50.6309	6.46826
	A2	Sequence	# PSMs	# Proteins	# Protein Groups	Protein Group Accessions	Modifications	ΔCn	Area	Light/Heavy	Light/Heavy Count	Light/Heavy Variability [%]	q-Value	PEP	XCorr	Probability	Charge	MH+ [Da]	ΔM [ppm]	RT [min]	# Missed Cleavages
	High	NPYYGGESASITPLEDLYK	1	4	1	P50395		0	43852950				0	2.73362e-15	5.39548	0	2	2117.03	8.98122	72.7374	0
	High	FDLGQDVIDFTGHALALYr	1	5	1	P50395	R19(Label:13C(6)15N(4))	0	7954059				0	1.15439e-07	3.86759	0	3	2161.1	2.55097	155.869	0
	High	TDDYLDQPcYETINR	1	4	1	P50395	C9(Carbamidomethyl)	0	36332516				0	0.00125724	2.80624	0	2	1902.81	-3.04402	21.7995	0
	High	FVSISDLLVPk	1	2	1	P50395	K11(Label:13C(6))	0	2.52129e+07	0.970399	1		0	0.000437611	2.02012	0	2	1223.73	-0.807696	75.7716	0
	High	FDLGQDVIDFTGHALALYR	1	5	1	P50395		0	13276154				0.000299	0.002446	2.37646	0	3	2151.08	-3.60913	157.214	0
P26599	Polypyrimidine tract-binding protein 1 OS=Homo sapiens GN=PTBP1 PE=1 SV=1 - [PTBP1_HUMAN]	22.6286	17.14	5	4	4	7	51908974	0.963621	2	42.5079	531	57.1856	9.17334
	A2	Sequence	# PSMs	# Proteins	# Protein Groups	Protein Group Accessions	Modifications	ΔCn	Area	Light/Heavy	Light/Heavy Count	Light/Heavy Variability [%]	q-Value	PEP	XCorr	Probability	Charge	MH+ [Da]	ΔM [ppm]	RT [min]	# Missed Cleavages
	High	IAIPGLAGAGNSVLLVSNLNPEr	1	2	1	P26599	R23(Label:13C(6)15N(4))	0	38781002				0	2.11228e-14	4.90918	0	2	2285.3	4.35975	127.638	0
	High	NFQNIFPPSATLHLSNIPPSVSEEDLk	1	2	1	P26599	K27(Label:13C(6))	0	60907196				0	0.00135841	3.80814	0	3	3000.54	0.450324	119.309	0
	High	NNQFQALLQYADPVSAQHAK	1	4	1	P26599		0	36219184	1.2685	1		0	9.36881e-06	2.74764	0	3	2243.12	-1.67578	71.7219	0
	High	NNQFQALLQYADPVSAQHAk	2	4	1	P26599	K20(Label:13C(6))	0	22395568				0.000299	0.00521977	3.16733	0	3	2249.13	-5.57346	69.6826	0
	High	IIVENLFYPVTLDVLHQIFSK	1	4	1	P26599		0	56038724	0.732019	1		0.000299	0.00413272	2.58922	0	3	2488.39	1.93918	183.018	0
	High	NFQNIFPPSATLHLSNIPPSVSEEDLK	1	2	1	P26599		0	20117100				0.000575	0.00794382	2.87157	0	3	2994.52	-0.837063	120.124	0
G5EA52	Protein disulfide isomerase family A, member 3, isoform CRA_b OS=Homo sapiens GN=PDIA3 PE=3 SV=1 - [G5EA52_HUMAN]	48.2865	10.31	2	3	3	12	1.52356e+08	0.961408	2	9.60856	485	54.9289	6.85889
	A2	Sequence	# PSMs	# Proteins	# Protein Groups	Protein Group Accessions	Modifications	ΔCn	Area	Light/Heavy	Light/Heavy Count	Light/Heavy Variability [%]	q-Value	PEP	XCorr	Probability	Charge	MH+ [Da]	ΔM [ppm]	RT [min]	# Missed Cleavages
	High	TFSHELSDFGLESTAGEIPVVAIR	1	2	1	G5EA52		0	19369020				0	3.93629e-13	6.29737	0	2	2575.32	8.0663	121.983	0
	High	TFSHELSDFGLESTAGEIPVVAIr	1	2	1	G5EA52	R24(Label:13C(6)15N(4))	0	67048076				0	2.03643e-12	6.25846	0	2	2585.33	8.04736	121.467	0
	High	MDATANDVPSPYEVr	4	2	1	G5EA52	R15(Label:13C(6)15N(4))	0	162947440	0.961408	2	9.60856	0	8.17645e-13	4.35774	0	2	1674.76	-3.8864	10.6306	0
	High	MDATANDVPSPYEVR	4	2	1	G5EA52		0	146653266				0	3.36554e-07	3.67386	0	2	1664.75	-2.24235	10.4321	0
	High	ELSDFISYLQR	1	2	1	G5EA52		0	2.27073e+08				0	5.90809e-07	3.04581	0	2	1370.69	-1.59234	87.3805	0
	High	ELSDFISYLQr	1	2	1	G5EA52	R11(Label:13C(6)15N(4))	0	90593080				0.000829	0.0100362	2.09363	0	2	1380.7	-4.56379	87.0286	0
K7EM20	14-3-3 protein epsilon (Fragment) OS=Homo sapiens GN=YWHAE PE=4 SV=1 - [K7EM20_HUMAN]	27.3633	25.22	4	1	2	9	3.09772e+08	0.943255	2	0.53209	115	12.8613	4.58936
	A2	Sequence	# PSMs	# Proteins	# Protein Groups	Protein Group Accessions	Modifications	ΔCn	Area	Light/Heavy	Light/Heavy Count	Light/Heavy Variability [%]	q-Value	PEP	XCorr	Probability	Charge	MH+ [Da]	ΔM [ppm]	RT [min]	# Missed Cleavages
	High	AAFDDAIAELDTLSEESYK	3	2	1	K7EM20		0	171528326	0.943255	2	0.53209	0	6.28528e-13	5.28994	0	2	2087.96	-1.52367	132.913	0
	High	DSTLIMQLLr	3	13	5	K7EM20;P31946;P61981;P27348;B0AZS6	R10(Label:13C(6)15N(4))	0	448015183				0	1.52305e-05	3.03576	0	2	1199.67	-0.723317	79.8703	0
	High	DSTLIMQLLR	2	13	5	K7EM20;P31946;P61981;P27348;B0AZS6		0	187110096				0	0.000275458	2.74213	0	2	1189.66	-0.550898	83.2505	0
	High	DSTLImQLLR	1	13	5	K7EM20;P31946;P61981;P27348;B0AZS6	M6(Oxidation)	0	0				0	9.42705e-06	2.43251	0	2	1205.65	-0.780882	85.2673	0
C9JTK6	Obg-like ATPase 1 (Fragment) OS=Homo sapiens GN=OLA1 PE=4 SV=1 - [C9JTK6_HUMAN]	6.38135	12.93	3	1	1	2	37196673	0.942189	1		116	12.2944	8.90967
	A2	Sequence	# PSMs	# Proteins	# Protein Groups	Protein Group Accessions	Modifications	ΔCn	Area	Light/Heavy	Light/Heavy Count	Light/Heavy Variability [%]	q-Value	PEP	XCorr	Probability	Charge	MH+ [Da]	ΔM [ppm]	RT [min]	# Missed Cleavages
	High	IPAFLNVVDIAGLVk	1	3	1	C9JTK6	K15(Label:13C(6))	0	25245356	0.942189	1		0	1.45467e-08	3.5729	0	2	1574.96	1.76293	149.438	0
	High	IPAFLNVVDIAGLVK	1	3	1	C9JTK6		0	37196673				0.000299	0.00209533	2.80845	0	2	1568.95	7.05231	149.947	0
P55072	Transitional endoplasmic reticulum ATPase OS=Homo sapiens GN=VCP PE=1 SV=4 - [TERA_HUMAN]	45.5182	17.62	1	8	8	14	1.10004e+08	0.912641	5	10.9818	806	89.2657	5.26221
	A2	Sequence	# PSMs	# Proteins	# Protein Groups	Protein Group Accessions	Modifications	ΔCn	Area	Light/Heavy	Light/Heavy Count	Light/Heavy Variability [%]	q-Value	PEP	XCorr	Probability	Charge	MH+ [Da]	ΔM [ppm]	RT [min]	# Missed Cleavages
	High	LADDVDLEQVANETHGHVGADLAALcSEAALQAIR	1	1	1	P55072	C26(Carbamidomethyl)	0	2.92822e+06				0	2.22721e-07	5.48316	0	3	3672.81	5.89323	134.288	0
	High	NAPAIIFIDELDAIAPk	2	1	1	P55072	K17(Label:13C(6))	0	105301230	0.94697	2	5.47854	0	5.2158e-10	3.8169	0	3	1817.02	4.7757	151.85	0
	High	IVSQLLTLMDGLk	1	1	1	P55072	K13(Label:13C(6))	0	49268100	0.794296	1		0	3.81813e-09	3.61111	0	2	1436.85	-0.931568	130.582	0
	High	QTNPSAMEVEEDDPVPEIR	1	1	1	P55072		0	9758222				0	0.000323151	3.45174	0	2	2155.97	-4.22349	40.5355	0
	High	NAPAIIFIDELDAIAPK	1	1	1	P55072		0	3.04636e+07				0	1.33166e-09	3.36366	0	3	1811	1.6503	151.573	0
	High	AIANEcQANFISIk	4	1	1	P55072	C6(Carbamidomethyl); K14(Label:13C(6))	0	3.77731e+07	0.180563	2	2029.1	0	9.93493e-07	3.34457	0	2	1584.82	2.75301	3.88031	0
	High	VINQILTEMDGMSTk	1	1	1	P55072	K15(Label:13C(6))	0	133519004				0	1.85753e-05	2.71399	0	2	1685.86	1.11548	64.0006	0
	High	MTNGFSGADLTEIcQr	1	1	1	P55072	C14(Carbamidomethyl); R16(Label:13C(6)15N(4))	0	17419854				0	1.73897e-07	2.6722	0	2	1809.82	1.58993	28.8893	0
	High	QTNPSAMEVEEDDPVPEIr	1	1	1	P55072	R19(Label:13C(6)15N(4))	0	91191672				0.000299	0.004834	3.08522	0	2	2165.99	-1.82226	40.3356	0
	High	LDQLIYIPLPDEk	1	1	1	P55072	K13(Label:13C(6))	0	31982604				0.000829	0.0111295	2.11258	0	2	1562.87	-2.25576	85.1683	0
P06748	Nucleophosmin OS=Homo sapiens GN=NPM1 PE=1 SV=2 - [NPM_HUMAN]	72.5471	20.07	2	3	3	20	7.58663e+08	0.902077	4	9.71507	294	32.5548	4.77979
	A2	Sequence	# PSMs	# Proteins	# Protein Groups	Protein Group Accessions	Modifications	ΔCn	Area	Light/Heavy	Light/Heavy Count	Light/Heavy Variability [%]	q-Value	PEP	XCorr	Probability	Charge	MH+ [Da]	ΔM [ppm]	RT [min]	# Missed Cleavages
	High	MSVQPTVSLGGFEITPPVVLr	4	2	1	P06748	R21(Label:13C(6)15N(4))	0	1254472320	0.926253	1		0	7.55515e-12	4.97896	0	2	2237.23	4.38035	138.599	0
	High	MSVQPTVSLGGFEITPPVVLR	2	2	1	P06748		0	1295763328				0	6.72609e-09	4.47396	0	2	2227.23	4.82423	138.506	0
	High	MTDQEAIQDLWQWr	2	1	1	P06748	R14(Label:13C(6)15N(4))	0	306937984	0.812732	1		0	0.000148138	4.46791	0	2	1829.85	1.70044	102.894	0
	High	MTDQEAIQDLWQWR	3	1	1	P06748		0	539349424				0	2.19692e-06	4.20639	0	2	1819.85	1.22279	102.647	0
	High	mEDSMDMDMSPLrPQNYLFGcELk	4	1	1	P06748	N-Term(Acetyl); R13(Label:13C(6)15N(4)); C21(Carbamidomethyl); K24(Label:13C(6))	0	440877356	0.878532	1		0	3.75036e-06	3.87629	0	2	2965.3	5.51804	137.492	0
	High	mEDSMDMDMSPLRPQNYLFGcELK	3	1	1	P06748	N-Term(Acetyl); C21(Carbamidomethyl)	0	80586848				0.000829	0.00975675	3.7002	0	2	2949.28	6.15382	136.694	0
	High	mEDSmDMDMSPLRPQNYLFGcELK	2	1	1	P06748	N-Term(Acetyl); M5(Oxidation); C21(Carbamidomethyl)	0	67797850	1.05653	1		0.00181	0.0158905	3.01906	0	2	2965.26	3.14249	125.028	0
H0YHC3	Nucleosome assembly protein 1-like 1 (Fragment) OS=Homo sapiens GN=NAP1L1 PE=3 SV=1 - [H0YHC3_HUMAN]	12.2927	14.14	18	2	2	4	92146106	0.900979	1		198	23.4028	4.80518
	A2	Sequence	# PSMs	# Proteins	# Protein Groups	Protein Group Accessions	Modifications	ΔCn	Area	Light/Heavy	Light/Heavy Count	Light/Heavy Variability [%]	q-Value	PEP	XCorr	Probability	Charge	MH+ [Da]	ΔM [ppm]	RT [min]	# Missed Cleavages
	High	LDGLVETPTGYIESLPR	2	16	1	H0YHC3		0	99126232				0	9.08642e-05	4.07894	0	2	1859.98	2.37444	88.085	0
	High	LDGLVETPTGYIESLPr	1	16	1	H0YHC3	R17(Label:13C(6)15N(4))	0	23412392				0.000299	0.00455058	2.04418	0	2	1869.98	-0.558811	87.6176	0
	High	GIPEFWLTVFk	1	16	1	H0YHC3	K11(Label:13C(6))	0	85165980	0.900979	1		0.00225	0.0279923	2.09419	0	2	1342.75	2.44666	132.141	0
P19105	Myosin regulatory light chain 12A OS=Homo sapiens GN=MYL12A PE=1 SV=2 - [ML12A_HUMAN]	52.7399	27.49	5	3	3	16	146696173	0.885632	3	130.409	171	19.7815	4.80518
	A2	Sequence	# PSMs	# Proteins	# Protein Groups	Protein Group Accessions	Modifications	ΔCn	Area	Light/Heavy	Light/Heavy Count	Light/Heavy Variability [%]	q-Value	PEP	XCorr	Probability	Charge	MH+ [Da]	ΔM [ppm]	RT [min]	# Missed Cleavages
	High	ATSNVFAMFDQSQIQEFK	1	5	1	P19105		0	43425808	0.885632	1		0	1.75611e-06	4.86731	0	2	2091	4.73625	102.929	0
	High	DGFIDKEDLHDMLASLGK	5	5	1	P19105		0	240713986	3.25724	2	7262.22	0	0.00141819	3.98088	0	3	2003.97	-2.0316	103.618	1
	High	ATSNVFAMFDQSQIQEFk	2	5	1	P19105	K18(Label:13C(6))	0	52678360				0	3.51338e-06	3.88985	0	2	2097.01	1.06135	109.006	0
	High	FTDEEVDELYR	2	3	1	P19105		0	0				0	3.05218e-07	3.7929	0	2	1415.63	-4.53868	20.2073	0
	High	DGFIDkEDLHDMLASLGk	4	5	1	P19105	K6(Label:13C(6)); K18(Label:13C(6))	0	162037600				0	3.10481e-08	3.48752	0	3	2016.01	-3.00605	100.477	1
	High	FTDEEVDELYr	2	3	1	P19105	R11(Label:13C(6)15N(4))	0	0				0	5.1521e-07	3.4649	0	2	1425.63	-4.91265	18.9403	0
P35637	RNA-binding protein FUS OS=Homo sapiens GN=FUS PE=1 SV=1 - [FUS_HUMAN]	2.82861	2.66	2	1	1	1	177064312	0.865449	1		526	53.3938	9.36377
	A2	Sequence	# PSMs	# Proteins	# Protein Groups	Protein Group Accessions	Modifications	ΔCn	Area	Light/Heavy	Light/Heavy Count	Light/Heavy Variability [%]	q-Value	PEP	XCorr	Probability	Charge	MH+ [Da]	ΔM [ppm]	RT [min]	# Missed Cleavages
	High	cPNPTcENMNFSWR	1	2	1	P35637	C1(Carbamidomethyl); C6(Carbamidomethyl)	0	177064312	0.865449	1		0	2.34211e-05	2.82861	0	2	1812.72	-2.89789	20.4994	0
P14618	Pyruvate kinase isozymes M1/M2 OS=Homo sapiens GN=PKM PE=1 SV=4 - [KPYM_HUMAN]	222.259	41.05	11	13	13	60	1.0766e+09	0.858666	9	46.0191	531	57.9	7.84033
	A2	Sequence	# PSMs	# Proteins	# Protein Groups	Protein Group Accessions	Modifications	ΔCn	Area	Light/Heavy	Light/Heavy Count	Light/Heavy Variability [%]	q-Value	PEP	XCorr	Probability	Charge	MH+ [Da]	ΔM [ppm]	RT [min]	# Missed Cleavages
	High	AEGSDVANAVLDGADcIMLSGETAk	3	4	1	P14618	C16(Carbamidomethyl); K25(Label:13C(6))	0	11703592				0	4.06827e-10	5.56165	0	2	2500.18	7.32035	123.257	0
	High	AGkPVIcATQMLESMIk	6	4	1	P14618	K3(Label:13C(6)); C7(Carbamidomethyl); K17(Label:13C(6))	0	218294832				0	1.33466e-12	5.36843	0	3	1889.01	-0.460604	88.8323	0
	High	LAPITSDPTEATAVGAVEASFk	4	1	1	P14618	K22(Label:13C(6))	0	17623952				0	1.66598e-19	5.31843	0	2	2181.14	1.02156	113.391	0
	High	kGVNLPGAAVDLPAVSEk	4	5	1	P14618	K1(Label:13C(6)); K18(Label:13C(6))	0	55183668	1.20842	1		0	8.12638e-12	5.07092	0	2	1777.02	-2.87662	31.381	1
	High	GADFLVTEVENGGSLGSK	1	3	1	P14618		0	0				0	2.81569e-10	4.92369	0	2	1779.88	-0.209762	63.2403	0
	High	TATESFASDPILYRPVAVALDTK	4	6	1	P14618		0	2199625536				0	8.92345e-11	4.87368	0	2	2465.31	5.91856	88.6918	0
	High	GADFLVTEVENGGSLGSk	2	3	1	P14618	K18(Label:13C(6))	0	120522216				0	4.13424e-11	4.4952	0	2	1785.9	1.91692	65.6383	0
	High	GVNLPGAAVDLPAVSEk	2	5	1	P14618	K17(Label:13C(6))	0	648868342	0.662512	1		0	4.95067e-08	4.40321	0	2	1642.9	-3.49106	50.2287	0
	High	GIFPVLcKDPVQEAWAEDVDLR	1	2	1	P14618	C7(Carbamidomethyl)	0	104810200	0.858666	1		0	5.01591e-05	4.38074	0	3	2557.28	-0.0740974	125.009	1
	High	KGVNLPGAAVDLPAVSEK	2	5	1	P14618		0	381313968	0.638911	1		0	2.56286e-09	4.29343	0	2	1764.98	-1.73476	29.9585	1
	High	GVNLPGAAVDLPAVSEK	2	5	1	P14618		0	320589144				0	8.08609e-09	4.21546	0	2	1636.89	-3.13872	52.1506	0
	High	AGKPVIcATQMLESMIK	7	4	1	P14618	C7(Carbamidomethyl)	0	168652016				0	2.50105e-06	4.20707	0	3	1876.97	-0.769648	92.7925	0
	High	LAPITSDPTEATAVGAVEASFK	4	1	1	P14618		0	42775828	1.63618	1		0	7.87374e-09	4.13811	0	2	2175.12	2.42162	113.658	0
	High	TATESFASDPILYrPVAVALDTk	5	6	1	P14618	R14(Label:13C(6)15N(4)); K23(Label:13C(6))	0	821218688	0.521109	1		0	1.20013e-07	4.12735	0	2	2481.33	5.25868	88.9896	0
	High	IYVDDGLISLQVk	4	3	1	P14618	K13(Label:13C(6))	0	52592580				0	2.43882e-09	3.67667	0	2	1468.83	-1.6523	98.4461	0
	High	AEGSDVANAVLDGADcIMLSGETAK	1	4	1	P14618	C16(Carbamidomethyl)	0	2.9512e+06	1.25623	1		0	1.35343e-05	3.65696	0	3	2494.15	3.70585	211.484	0
	High	LDIDSPPITAr	3	9	1	P14618	R11(Label:13C(6)15N(4))	0	2.23307e+07	0.796206	1		0	1.33395e-06	3.38754	0	2	1207.65	-4.06232	1.5243	0
	High	IYVDDGLISLQVK	2	3	1	P14618		0	84351914	1.07419	1		0	5.05335e-05	3.22417	0	2	1462.81	-1.50082	95.9246	0
	High	RFDEILEASDGIMVAR	1	4	1	P14618		0	9327374				0.000299	0.00343952	2.63354	0	3	1821.91	-3.44742	115.121	1
	High	cDENILWLDYK	1	5	1	P14618	C1(Carbamidomethyl)	0	12656290				0.000299	0.0035066	2.11482	0	2	1468.67	-2.63474	49.2972	0
	High	KGDVVIVLTGWRPGSGFTNTMR	1	2	1	P14618		0	10998683				0.00157	0.0134409	2.69282	0	4	2391.27	2.08601	76.7625	1
Q6P2Q9	Pre-mRNA-processing-splicing factor 8 OS=Homo sapiens GN=PRPF8 PE=1 SV=2 - [PRP8_HUMAN]	4.74637	1.93	2	1	2	2	4.63728e+06	0.84616	1		2335	273.427	8.83643
	A2	Sequence	# PSMs	# Proteins	# Protein Groups	Protein Group Accessions	Modifications	ΔCn	Area	Light/Heavy	Light/Heavy Count	Light/Heavy Variability [%]	q-Value	PEP	XCorr	Probability	Charge	MH+ [Da]	ΔM [ppm]	RT [min]	# Missed Cleavages
	High	TDMIQALGGVEGILEHTLFk	1	2	1	Q6P2Q9	K20(Label:13C(6))	0	5352321	0.84616	1		0	0.00172065	2.6989	0	3	2178.16	3.24054	177.899	0
	Low	qEAIAQNRrLTLEDLEDSWDRGIPR	1	1	1	Q6P2Q9	N-Term(Acetyl); R9(Label:13C(6)15N(4))	0.0807	3922230						2.04747	0	2	3033.54	1.97573	179.217	3
P46783	40S ribosomal protein S10 OS=Homo sapiens GN=RPS10 PE=1 SV=1 - [RS10_HUMAN]	4.94941	5.45	2	1	1	2	2.26808e+07	0.831992	1		165	18.8859	10.1548
	A2	Sequence	# PSMs	# Proteins	# Protein Groups	Protein Group Accessions	Modifications	ΔCn	Area	Light/Heavy	Light/Heavy Count	Light/Heavy Variability [%]	q-Value	PEP	XCorr	Probability	Charge	MH+ [Da]	ΔM [ppm]	RT [min]	# Missed Cleavages
	High	IAIYELLFk	1	2	1	P46783	K9(Label:13C(6))	0	2.26808e+07	0.831992	1		0	0.00176085	2.49224	0	2	1115.68	2.4352	98.5761	0
	High	IAIYELLFK	1	2	1	P46783		0	17262810				0	0.000119849	2.45717	0	2	1109.65	-5.26345	98.8416	0
P12004	Proliferating cell nuclear antigen OS=Homo sapiens GN=PCNA PE=1 SV=1 - [PCNA_HUMAN]	25.1859	21.07	1	3	3	7	125236482	0.809811	1		261	28.7503	4.69092
	A2	Sequence	# PSMs	# Proteins	# Protein Groups	Protein Group Accessions	Modifications	ΔCn	Area	Light/Heavy	Light/Heavy Count	Light/Heavy Variability [%]	q-Value	PEP	XCorr	Probability	Charge	MH+ [Da]	ΔM [ppm]	RT [min]	# Missed Cleavages
	High	LMDLDVEQLGIPEQEYScVVK	1	1	1	P12004	C18(Carbamidomethyl)	0	272874162	0.809811	1		0	5.32034e-08	5.2004	0	2	2465.19	-1.70796	117.98	0
	High	LMDLDVEQLGIPEQEYScVVk	2	1	1	P12004	C18(Carbamidomethyl); K21(Label:13C(6))	0	193243160				0	4.42523e-08	4.37086	0	2	2471.22	1.5121	117.806	0
	High	AEDNADTLALVFEAPNQEK	2	1	1	P12004		0	34270876				0	1.04773e-07	3.6268	0	2	2075	1.46309	71.8153	0
	High	DLSHIGDAVVIScAk	1	1	1	P12004	C13(Carbamidomethyl); K15(Label:13C(6))	0	68564408				0	2.04691e-05	3.30395	0	2	1590.82	-4.43889	20.4336	0
	High	AEDNADTLALVFEAPNQEk	1	1	1	P12004	K19(Label:13C(6))	0	15169317				0	1.35533e-05	2.65725	0	2	2081.01	-2.34793	73.4293	0
Q5JR95	40S ribosomal protein S8 OS=Homo sapiens GN=RPS8 PE=4 SV=1 - [Q5JR95_HUMAN]	2.92565	6.91	2	1	1	1	6981035	0.808845	1		188	21.866	10.3599
	A2	Sequence	# PSMs	# Proteins	# Protein Groups	Protein Group Accessions	Modifications	ΔCn	Area	Light/Heavy	Light/Heavy Count	Light/Heavy Variability [%]	q-Value	PEP	XCorr	Probability	Charge	MH+ [Da]	ΔM [ppm]	RT [min]	# Missed Cleavages
	High	ISSLLEEQFQQGk	1	2	1	Q5JR95	K13(Label:13C(6))	0	6981035	0.808845	1		0.000299	0.00254773	2.92565	0	2	1512.79	-4.32027	2.98364	0
P62937	Peptidyl-prolyl cis-trans isomerase A OS=Homo sapiens GN=PPIA PE=1 SV=2 - [PPIA_HUMAN]	39.0578	49.09	5	7	7	15	4.96835e+08	0.807187	3	11.047	165	18.0009	7.81104
	A2	Sequence	# PSMs	# Proteins	# Protein Groups	Protein Group Accessions	Modifications	ΔCn	Area	Light/Heavy	Light/Heavy Count	Light/Heavy Variability [%]	q-Value	PEP	XCorr	Probability	Charge	MH+ [Da]	ΔM [ppm]	RT [min]	# Missed Cleavages
	High	HTGPGILSMANAGPNTNGSQFFIcTAK	1	4	1	P62937	C24(Carbamidomethyl)	0	42132900	0.807187	1		0	1.89735e-10	3.81167	0	3	2791.33	-0.866956	72.5202	0
	High	IIPGFMcQGGDFTR	1	4	1	P62937	C7(Carbamidomethyl)	0	1308543232				0	2.58983e-08	3.04526	0	2	1598.74	-3.10193	38.5913	0
	High	IIPGFMcQGGDFTr	3	4	1	P62937	C7(Carbamidomethyl); R14(Label:13C(6)15N(4))	0	1422437504				0	1.18311e-08	2.8669	0	2	1608.75	-1.92469	34.8833	0
	High	VSFELFADK	3	3	1	P62937		0	8103050				0	0.000259351	2.77345	0	2	1055.53	-6.26603	38.4061	0
	High	EGMNIVEAMEr	1	2	1	P62937	R11(Label:13C(6)15N(4))	0	25933878	0.749398	1		0.000299	0.00383123	2.61941	0	2	1288.59	-3.05228	2.90914	0
	High	EGMNIVEAMER	1	2	1	P62937		0	9.15713e+06	63.717	1		0.000299	0.0024911	2.39893	0	2	1278.58	-1.95535	4.33497	0
	High	FEDENFILK	2	4	1	P62937		0	0				0.001101	0.0114131	2.20245	0	2	1154.57	-6.72134	8.7623	0
	High	kITIADcGQLE	1	2	1	P62937	K1(Label:13C(6)); C7(Carbamidomethyl)	0	6844477				0.00181	0.0177325	3.23525	0	2	1253.65	-3.22143	1.06847	1
	High	KITIADcGQLE	1	2	1	P62937	C7(Carbamidomethyl)	0	9090711				0.002458	0.0326471	3.61263	0	2	1247.62	-5.49746	1.09597	1
	High	ITIADcGQLE	1	2	1	P62937	C6(Carbamidomethyl)	0	0				0.00495	0.113053	1.75897	0	1	1119.53	-3.11655	26.123	0
P11021	78 kDa glucose-regulated protein OS=Homo sapiens GN=HSPA5 PE=1 SV=2 - [GRP78_HUMAN]	110.1	27.52	6	10	12	34	8.19042e+08	0.797416	4	47.9094	654	72.2884	5.16064
	A2	Sequence	# PSMs	# Proteins	# Protein Groups	Protein Group Accessions	Modifications	ΔCn	Area	Light/Heavy	Light/Heavy Count	Light/Heavy Variability [%]	q-Value	PEP	XCorr	Probability	Charge	MH+ [Da]	ΔM [ppm]	RT [min]	# Missed Cleavages
	High	LYGSAGPPPTGEEDTAEKDEL	2	1	1	P11021		0	307579616	0.557334	1		0	4.66458e-11	5.78614	0	2	2175.99	-2.6715	18.2856	1
	High	LYGSAGPPPTGEEDTAEkDEL	3	1	1	P11021	K18(Label:13C(6))	0	1409169088				0	6.7115e-11	5.51998	0	2	2182.01	-1.48353	18.0259	1
	High	IINEPTAAAIAYGLDk	2	12	2	P11021;P11142	K16(Label:13C(6))	0	489464032				0	2.37764e-13	5.02543	0	2	1665.91	-2.61836	46.5252	0
	High	IINEPTAAAIAYGLDK	3	12	2	P11021;P11142		0	537360960				0	7.70285e-10	4.8121	0	2	1659.89	-2.85607	47.7203	0
	High	SQIFSTASDNQPTVTIk	1	1	1	P11021	K17(Label:13C(6))	0	510597088				0	1.07245e-11	4.43938	0	2	1842.95	-3.15396	22.1932	0
	High	SQIFSTASDNQPTVTIK	1	1	1	P11021		0	0				0	1.9922e-09	3.41307	0	2	1836.93	-1.57627	22.364	0
	High	VTHAVVTVPAYFNDAQr	1	1	1	P11021	R17(Label:13C(6)15N(4))	0	38622804				0	0.00027662	3.1142	0	2	1897.98	-0.884888	16.605	0
	High	TFAPEEISAMVLTK	1	1	1	P11021		0	200780848	1.10968	1		0	1.82508e-08	3.0159	0	2	1536.79	-4.44307	78.9543	0
	High	ELEEIVQPIISk	2	1	1	P11021	K12(Label:13C(6))	0	437972944	1.05799	1		0	0.000664553	2.8895	0	2	1403.8	-5.51881	46.872	0
	High	IEWLESHQDADIEDFk	1	1	1	P11021	K16(Label:13C(6))	0	0				0	3.4257e-05	2.78829	0	3	1980.92	-3.25821	55.8903	0
	High	ITPSYVAFTPEGEr	1	1	1	P11021	R14(Label:13C(6)15N(4))	0	0				0	7.52158e-05	2.68569	0	2	1576.79	-0.726412	11.2885	0
	High	NELESYAYSLK	3	1	1	P11021		0	2.3996e+07	0.601017	1		0	0.00117568	2.63567	0	2	1316.63	-4.73821	2.5878	0
	High	ITPSYVAFTPEGER	2	1	1	P11021		0	9107642				0	0.000327455	2.61721	0	2	1566.78	0.728984	11.7628	0
	High	ELEEIVQPIISK	1	1	1	P11021		0	0				0	0.00151688	2.53706	0	2	1397.78	-5.72626	48.1842	0
	High	DNHLLGTFDLTGIPPAPr	2	1	1	P11021	R18(Label:13C(6)15N(4))	0	99794520				0	3.2472e-06	2.4618	0	2	1944.03	2.32826	86.8194	0
	High	TFAPEEISAMVLTk	1	1	1	P11021	K14(Label:13C(6))	0	173625752				0	0.000670021	2.22779	0	2	1542.82	-1.41093	76.3431	0
	High	AkFEELNMDLFr	1	1	1	P11021	K2(Label:13C(6)); R12(Label:13C(6)15N(4))	0	0				0.000299	0.00305576	2.86489	0	2	1528.78	1.24194	51.6583	1
	High	IEWLESHQDADIEDFK	3	1	1	P11021		0	12203441				0.000829	0.0100736	2.34453	0	3	1974.89	-8.65211	56.4671	0
	High	VTHAVVTVPAYFNDAQR	1	1	1	P11021		0	105687376				0.001101	0.011453	2.46248	0	2	1887.97	-1.6823	16.536	0
	High	NELESYAYSLk	1	1	1	P11021	K11(Label:13C(6))	0	33280652				0.00181	0.01653	2.0931	0	2	1322.65	-5.90692	2.48931	0
	Low	TFAPEEISAMVLTKmKETAEAYLGkk	1	1	1	P11021	M15(Oxidation); K25(Label:13C(6)); K26(Label:13C(6))	0	12545718				0.775697	1	3.19466	0	4	2914.52	-5.07126	100.906	3
H0Y3Y6	Serine/threonine-protein phosphatase PP1-beta catalytic subunit (Fragment) OS=Homo sapiens GN=PPP1CB PE=4 SV=1 - [H0Y3Y6_HUMAN]	6.04284	21.95	9	1	1	2	95185301	0.791369	1		82	9.74417	9.33447
	A2	Sequence	# PSMs	# Proteins	# Protein Groups	Protein Group Accessions	Modifications	ΔCn	Area	Light/Heavy	Light/Heavy Count	Light/Heavy Variability [%]	q-Value	PEP	XCorr	Probability	Charge	MH+ [Da]	ΔM [ppm]	RT [min]	# Missed Cleavages
	High	TFTDcFNcLPIAAIVDEk	1	9	1	H0Y3Y6	C5(Carbamidomethyl); C8(Carbamidomethyl); K18(Label:13C(6))	0	95185301	0.791369	1		0	1.40103e-06	3.50585	0	2	2120.01	-1.51735	130.119	0
	High	TFTDcFNcLPIAAIVDEK	1	9	1	H0Y3Y6	C5(Carbamidomethyl); C8(Carbamidomethyl)	0	35592952				0	8.35693e-05	2.53698	0	2	2113.99	-1.00793	126.753	0
B4E3S0	Coronin OS=Homo sapiens GN=CORO1C PE=2 SV=1 - [B4E3S0_HUMAN]	8.2118	17.07	5	2	2	2	1.08208e+07	0.789919	1		369	41.5773	6.72705
	A2	Sequence	# PSMs	# Proteins	# Protein Groups	Protein Group Accessions	Modifications	ΔCn	Area	Light/Heavy	Light/Heavy Count	Light/Heavy Variability [%]	q-Value	PEP	XCorr	Probability	Charge	MH+ [Da]	ΔM [ppm]	RT [min]	# Missed Cleavages
	High	KSDLFQDDLYPDTAGPEAALEAEEWFEGK	1	5	1	B4E3S0		0	15810631	0.789919	1		0	0.000191119	4.40518	0	3	3271.52	7.51743	147.198	1
	Medium	NMQEPIALHEMDTSNGVLLPFYDPDTSIIYLcGk	1	4	1	B4E3S0	C32(Carbamidomethyl); K34(Label:13C(6))	0	5.83089e+06				0.012467	0.234501	3.80662	0	3	3887.88	5.08342	151.941	0
P0CW22	40S ribosomal protein S17-like OS=Homo sapiens GN=RPS17L PE=3 SV=1 - [RS17L_HUMAN]	3.9991	16.3	1	1	1	1	56337840	0.785896	1		135	15.5404	9.84717
	A2	Sequence	# PSMs	# Proteins	# Protein Groups	Protein Group Accessions	Modifications	ΔCn	Area	Light/Heavy	Light/Heavy Count	Light/Heavy Variability [%]	q-Value	PEP	XCorr	Probability	Charge	MH+ [Da]	ΔM [ppm]	RT [min]	# Missed Cleavages
	High	LLDFGSLSNLQVTQPTVGMNFk	1	1	1	P0CW22	K22(Label:13C(6))	0	56337840	0.785896	1		0	1.07175e-12	3.9991	0	2	2415.28	5.50063	134.193	0
Q5HY54	Filamin-A OS=Homo sapiens GN=FLNA PE=2 SV=1 - [Q5HY54_HUMAN]	250.306	19.22	5	22	23	65	7.67424e+08	0.785301	15	105.288	2607	276.378	6.04932
	A2	Sequence	# PSMs	# Proteins	# Protein Groups	Protein Group Accessions	Modifications	ΔCn	Area	Light/Heavy	Light/Heavy Count	Light/Heavy Variability [%]	q-Value	PEP	XCorr	Probability	Charge	MH+ [Da]	ΔM [ppm]	RT [min]	# Missed Cleavages
	High	VEYTPYEEGLHSVDVTYDGSPVPSSPFQVPVTEGcDPSR	2	2	1	Q5HY54	C35(Carbamidomethyl)	0	9993261	0.522911	1		0	7.40393e-11	5.93809	0	3	4296.96	0.31115	120.932	0
	High	GLVEPVDVVDNADGTQTVNYVPSR	2	2	1	Q5HY54		0	25930442				0	8.13316e-08	5.7324	0	2	2544.26	-0.62894	74.3478	0
	High	EEGPYEVEVTYDGVPVPGSPFPLEAVAPTkPSk	2	2	1	Q5HY54	K30(Label:13C(6)); K33(Label:13C(6))	0	52398620				0	1.24998e-12	5.53598	0	3	3497.8	7.09231	128.74	0
	High	ALGALVDScAPGLcPDWDSWDASKPVTNAR	2	3	1	Q5HY54	C9(Carbamidomethyl); C14(Carbamidomethyl)	0	764619912	0.980082	1		0	1.0957e-17	5.49114	0	3	3229.52	3.42921	102.782	0
	High	GLVEPVDVVDNADGTQTVNYVPSr	2	2	1	Q5HY54	R24(Label:13C(6)15N(4))	0	105841432				0	9.90223e-07	5.37797	0	2	2554.27	2.34899	73.5268	0
	High	ALGALVDScAPGLcPDWDSWDASkPVTNAr	3	3	1	Q5HY54	C9(Carbamidomethyl); C14(Carbamidomethyl); K24(Label:13C(6)); R30(Label:13C(6)15N(4))	0	383121056				0	1.76506e-10	5.3556	0	3	3245.55	4.62951	102.031	0
	High	DGScGVAYVVQEPGDYEVSVk	3	4	1	Q5HY54	C4(Carbamidomethyl); K21(Label:13C(6))	0	69852312				0	1.87205e-06	5.21452	0	2	2264.05	2.70164	67.6218	0
	High	DGScGVAYVVQEPGDYEVSVK	2	4	1	Q5HY54	C4(Carbamidomethyl)	0	19862256				0	8.00972e-09	5.13734	0	2	2258.04	3.51416	68.2487	0
	High	LQVEPAVDTSGVQcYGPGIEGQGVFr	2	2	1	Q5HY54	C14(Carbamidomethyl); R26(Label:13C(6)15N(4))	0	36152708				0	7.80319e-11	5.10799	0	2	2773.37	6.5555	85.6374	0
	High	YTPVQQGPVGVNVTYGGDPIPK	2	2	1	Q5HY54		0	332376944	0.802441	1		0	7.51523e-13	5.04071	0	2	2286.17	-4.91237	53.6856	0
	High	YTPVQQGPVGVNVTYGGDPIPk	3	2	1	Q5HY54	K22(Label:13C(6))	0	626035040				0	5.14988e-14	5.00239	0	2	2292.2	0.271758	56.8193	0
	High	EEGPYEVEVTYDGVPVPGSPFPLEAVAPTKPSK	2	2	1	Q5HY54		0	752780423	1.59953	1		0	9.08145e-08	4.91483	0	3	3485.76	7.95004	128.717	0
	High	LQVEPAVDTSGVQcYGPGIEGQGVFR	2	2	1	Q5HY54	C14(Carbamidomethyl)	0	9998437	0.298338	1		0	4.39642e-12	4.77405	0	2	2763.34	-0.146804	85.4987	0
	High	VQVQDNEGcPVEALVk	1	2	1	Q5HY54	C9(Carbamidomethyl); K16(Label:13C(6))	0	784870580	0.957175	1		0	1.56473e-07	4.70633	0	2	1790.91	0.414844	16.6427	0
	High	FNEEHIPDSPFVVPVASPSGDAR	4	4	1	Q5HY54		0	235160576				0	1.94126e-10	4.62556	0	2	2467.18	-4.52717	65.1463	0
	High	EGPYSISVLYGDEEVPr	2	2	1	Q5HY54	R17(Label:13C(6)15N(4))	0	116556512	2.04003	1		0	2.15374e-10	4.44495	0	2	1919.93	1.23655	65.197	0
	High	YWPQEAGEYAVHVLcNSEDIr	1	2	1	Q5HY54	C15(Carbamidomethyl); R21(Label:13C(6)15N(4))	0	1.30217e+07	0.0136863	1		0	9.37766e-09	4.23863	0	2	2546.19	9.05012	107.29	0
	High	HTAMVSWGGVSIPNSPFR	1	2	1	Q5HY54		0	110888391				0	1.22287e-06	4.21505	0	2	1942.97	4.43744	75.4982	0
	High	EGPYSISVLYGDEEVPR	1	2	1	Q5HY54		0	432516656				0	1.33746e-08	3.86485	0	2	1909.92	2.63249	65.7681	0
	High	EAGAGGLAIAVEGPSK	1	4	1	Q5HY54		0	10657802	1.13188	1		0	6.2443e-09	3.73575	0	2	1426.75	-4.12194	1.8423	0
	High	FNEEHIPDSPFVVPVASPSGDAr	2	4	1	Q5HY54	R23(Label:13C(6)15N(4))	0	29987086				0	2.39017e-08	3.69039	0	2	2477.21	4.47247	64.4233	0
	High	SADFVVEAIGDDVGTLGFSVEGPSQAK	1	2	1	Q5HY54		0	0				0	1.86763e-07	3.51604	0	3	2695.32	2.18443	234.822	0
	High	LIALLEVLSQK	1	5	3	Q5HY54;O75369;Q14315		0	0				0	3.78367e-05	3.51401	0	2	1226.77	2.27793	104.517	0
	High	AEIScTDNQDGTcSVSYLPVLPGDYSILVK	1	2	1	Q5HY54	C5(Carbamidomethyl); C13(Carbamidomethyl)	0	53237290	0.438561	1		0	1.30182e-05	3.51144	0	2	3301.59	8.11625	133.658	0
	High	AEIScTDNQDGTcSVSYLPVLPGDYSILVk	1	2	1	Q5HY54	C5(Carbamidomethyl); C13(Carbamidomethyl); K30(Label:13C(6))	0	25121504				0	1.95082e-05	3.28355	0	2	3307.58	-0.0509241	133.069	0
	High	LIALLEVLSQk	5	5	3	Q5HY54;O75369;Q14315	K11(Label:13C(6))	0	131251534				0	1.27163e-05	3.18947	0	2	1232.79	-0.198456	103.708	0
	High	EAGAGGLAIAVEGPSk	2	4	1	Q5HY54	K16(Label:13C(6))	0	6.00778e+06	0.0154856	1		0	1.97584e-07	3.05896	0	2	1432.77	-3.49943	12.1695	0
	High	SADFVVEAIGDDVGTLGFSVEGPSQAk	1	2	1	Q5HY54	K27(Label:13C(6))	0	919868				0	0.000535645	3.00242	0	3	2701.34	2.18422	188.757	0
	High	IANLQTDLSDGLr	1	3	1	Q5HY54	R13(Label:13C(6)15N(4))	0	0				0	3.13721e-08	2.94337	0	2	1425.75	-5.54454	25.0361	0
	High	VTYTPMAPGSYLISIK	1	3	1	Q5HY54		0	340170320	0.665741	1		0	0.00165588	2.91111	0	2	1740.93	1.18544	70.8687	0
	High	HTAMVSWGGVSIPNSPFr	1	2	1	Q5HY54	R18(Label:13C(6)15N(4))	0	58093752				0	0.000148409	2.70463	0	2	1952.97	0.930711	74.3893	0
	High	VTYTPMAPGSYLISIk	2	3	1	Q5HY54	K16(Label:13C(6))	0	279952736				0	2.23552e-06	2.58448	0	2	1746.94	-2.09563	70.2486	0
	High	DAGEGGLSLAIEGPSK	1	2	1	Q5HY54		0	2189152	25.1519	1		0.000575	0.00587501	2.57727	0	2	1500.77	8.02229	41.8216	0
	High	VNQPASFAVSLNGAK	1	3	1	Q5HY54		0	0				0.000575	0.00687044	2.03876	0	2	1502.79	-1.08999	13.0546	0
	High	DGScSVEYIPYEAGTYSLNVTYGGHQVPGSPFK	1	2	1	Q5HY54	C4(Carbamidomethyl)	0	102889926				0.00157	0.014991	3.22112	0	3	3579.65	3.31591	118.048	0
	High	cAPGVVGPAEADIDFDIIR	1	2	1	Q5HY54	C1(Carbamidomethyl)	0	3.16972e+07	0.785301	1		0.00157	0.0124069	2.70495	0	2	2015	2.49808	108.412	0
	High	SPFSVAVSPSLDLSK	1	2	1	Q5HY54		0	0				0.00157	0.0126237	2.04216	0	2	1533.81	-4.3014	65.4081	0
	High	IANLQTDLSDGLR	1	3	1	Q5HY54		0	180609936				0.004074	0.0679187	2.18244	0	2	1415.74	-4.83017	23.2085	0
P07602	Proactivator polypeptide OS=Homo sapiens GN=PSAP PE=1 SV=2 - [SAP_HUMAN]	3.85446	2.86	3	1	1	1	97782888	0.758937	1		524	58.0739	5.17334
	A2	Sequence	# PSMs	# Proteins	# Protein Groups	Protein Group Accessions	Modifications	ΔCn	Area	Light/Heavy	Light/Heavy Count	Light/Heavy Variability [%]	q-Value	PEP	XCorr	Probability	Charge	MH+ [Da]	ΔM [ppm]	RT [min]	# Missed Cleavages
	High	EIVDSYLPVILDIIk	1	3	1	P07602	K15(Label:13C(6))	0	97782888	0.758937	1		0	2.0336e-06	3.85446	0	2	1736.02	-1.39128	162.127	0
B0YJC4	Vimentin OS=Homo sapiens GN=VIM PE=3 SV=1 - [B0YJC4_HUMAN]	44.8465	19.49	4	5	5	15	278729443	0.741491	4	16.848	431	49.6231	5.24951
	A2	Sequence	# PSMs	# Proteins	# Protein Groups	Protein Group Accessions	Modifications	ΔCn	Area	Light/Heavy	Light/Heavy Count	Light/Heavy Variability [%]	q-Value	PEP	XCorr	Probability	Charge	MH+ [Da]	ΔM [ppm]	RT [min]	# Missed Cleavages
	High	LHEEEIQELQAQIQEQHVQIDVDVSkPDLTAALr	1	4	1	B0YJC4	K26(Label:13C(6)); R34(Label:13C(6)15N(4))	0	0				0	0.000136559	4.87567	0	4	3939.02	-5.25758	146.41	0
	High	QVQSLTcEVDALK	5	4	1	B0YJC4	C7(Carbamidomethyl)	0	4.81947e+07	0.749205	1		0	2.32617e-07	3.89914	0	2	1490.75	-1.79113	1.80654	0
	High	QVQSLTcEVDALk	2	4	1	B0YJC4	C7(Carbamidomethyl); K13(Label:13C(6))	0	54364113				0	1.41304e-08	3.8338	0	2	1496.77	-2.83573	1.77964	0
	High	kVESLQEEIAFLk	2	4	1	B0YJC4	K1(Label:13C(6)); K13(Label:13C(6))	0	22641582	1.11029	1		0	3.58533e-05	3.30075	0	3	1545.88	-6.99293	35.2598	1
	High	ILLAELEQLk	2	2	1	B0YJC4	K10(Label:13C(6))	0	116289440				0	1.39151e-05	2.48063	0	2	1175.73	-3.33248	56.7713	0
	High	ILLAELEQLK	2	2	1	B0YJC4		0	260951872	0.597841	1		0	0.000403517	2.36047	0	2	1169.71	-1.795	53.7403	0
	High	ISLPLPNFSSLNLR	1	2	1	B0YJC4		0	520872344	0.733856	1		0.000299	0.00457157	2.14267	0	2	1570.9	0.601225	123.391	0
Q9BQE3	Tubulin alpha-1C chain OS=Homo sapiens GN=TUBA1C PE=1 SV=1 - [TBA1C_HUMAN]	300.457	33.85	20	1	11	87	2785789248	0.712589	1		449	49.8635	5.09717
	A2	Sequence	# PSMs	# Proteins	# Protein Groups	Protein Group Accessions	Modifications	ΔCn	Area	Light/Heavy	Light/Heavy Count	Light/Heavy Variability [%]	q-Value	PEP	XCorr	Probability	Charge	MH+ [Da]	ΔM [ppm]	RT [min]	# Missed Cleavages
	High	TIGGGDDSFNTFFSETGAGK	6	20	2	P68363;Q9BQE3		0	1103450624				0	4.55096e-12	5.73323	0	2	2007.9	3.08695	71.4416	0
	High	TIGGGDDSFNTFFSETGAGk	5	20	2	P68363;Q9BQE3	K20(Label:13C(6))	0	2305893632				0	5.89763e-13	5.19758	0	2	2013.92	1.26559	64.6379	0
	High	AVFVDLEPTVIDEVr	10	12	2	P68363;Q9BQE3	R15(Label:13C(6)15N(4))	0	1151911936				0	7.0549e-12	5.18589	0	2	1711.92	1.12326	97.803	0
	High	FDGALNVDLTEFQTNLVPYPR	5	14	3	P68363;Q9BQE3;A8MUB1		0	132140968				0	2.13543e-11	4.94788	0	2	2409.22	3.52285	145.811	0
	High	AVFVDLEPTVIDEVR	8	12	2	P68363;Q9BQE3		0	530776512				0	7.4788e-09	4.88552	0	2	1701.91	1.82844	97.5516	0
	High	FDGALNVDLTEFQTNLVPYPr	2	14	3	P68363;Q9BQE3;A8MUB1	R21(Label:13C(6)15N(4))	0	58997300				0	7.25214e-11	4.69276	0	2	2419.24	8.06264	142.672	0
	High	LISQIVSSITASLr	10	10	3	P68363;Q9BQE3;A8MUB1	R14(Label:13C(6)15N(4))	0	50962904				0	7.94535e-11	4.47291	0	2	1497.88	-3.01634	241.87	0
	High	LISQIVSSITASLR	5	10	3	P68363;Q9BQE3;A8MUB1		0	61843296				0	2.88746e-08	3.9826	0	3	1487.88	2.6965	148.707	0
	High	IHFPLATYAPVISAEK	8	12	3	P68363;Q9BQE3;A8MUB1		0	1792740032				0	1.63383e-06	3.87543	0	2	1756.97	1.39134	61.4663	0
	High	IHFPLATYAPVISAEk	5	12	3	P68363;Q9BQE3;A8MUB1	K16(Label:13C(6))	0	1049219456				0	2.00018e-07	3.63016	0	3	1762.98	-1.38352	69.0913	0
	High	VGINYQPPTVVPGGDLAk	3	13	3	P68363;Q9BQE3;A8MUB1	K18(Label:13C(6))	0	75835408				0	0.00047423	3.38115	0	2	1831	-2.25443	52.6283	0
	High	VGINYQPPTVVPGGDLAK	6	13	3	P68363;Q9BQE3;A8MUB1		0	4258734080				0	1.68087e-07	3.36245	0	2	1824.98	-0.395888	47.5025	0
	High	TIQFVDWcPTGFK	2	9	1	Q9BQE3	C8(Carbamidomethyl)	0	281367008	0.712589	1		0	0.00116202	2.73398	0	2	1598.77	1.6123	76.4623	0
	High	NLDIErPTYTNLNr	2	15	3	P68363;Q9BQE3;A8MUB1	R6(Label:13C(6)15N(4)); R14(Label:13C(6)15N(4))	0	158741520				0	0.00115489	2.71117	0	2	1738.89	-2.11297	3.39698	0
	High	QLFHPEQLITGk	3	23	3	P68363;Q9BQE3;A8MUB1	K12(Label:13C(6))	0	8.80979e+07				0	2.73974e-07	2.55418	0	3	1416.79	-4.37101	2.22097	0
	High	QLFHPEQLITGK	4	23	3	P68363;Q9BQE3;A8MUB1		0	0				0.000299	0.00434807	2.38916	0	3	1410.77	-6.21569	5.26197	0
	High	EIIDLVLDR	1	9	2	P68363;Q9BQE3		0	0				0.000299	0.00364053	2.31855	0	2	1085.62	-1.34611	60.8605	0
	High	NLDIErPTYTNLNrLISQIVSSITASLr	1	9	3	P68363;Q9BQE3;A8MUB1	R6(Label:13C(6)15N(4)); R14(Label:13C(6)15N(4)); R28(Label:13C(6)15N(4))	0	4.03263e+06				0.000575	0.0066329	3.57449	0	4	3217.77	1.19248	192.991	1
	High	NLDIERPTYTNLNR	1	15	3	P68363;Q9BQE3;A8MUB1		0	6.07034e+06				0.002689	0.0476567	2.19056	0	2	1718.88	-3.5239	3.73827	0
Q06830	Peroxiredoxin-1 OS=Homo sapiens GN=PRDX1 PE=1 SV=1 - [PRDX1_HUMAN]	2.16509	8.04	1	1	1	1	69432130	0.712045	1		199	22.0963	8.1333
	A2	Sequence	# PSMs	# Proteins	# Protein Groups	Protein Group Accessions	Modifications	ΔCn	Area	Light/Heavy	Light/Heavy Count	Light/Heavy Variability [%]	q-Value	PEP	XCorr	Probability	Charge	MH+ [Da]	ΔM [ppm]	RT [min]	# Missed Cleavages
	High	QGGLGPMNIPLVSDPK	1	1	1	Q06830		0	69432130	0.712045	1		0.000829	0.00988118	2.16509	0	2	1622.86	-0.0296004	48.858	0
O75947	ATP synthase subunit d, mitochondrial OS=Homo sapiens GN=ATP5H PE=1 SV=3 - [ATP5H_HUMAN]	4.87082	23.6	2	2	2	2	41866431	0.709247	1		161	18.4795	5.30029
	A2	Sequence	# PSMs	# Proteins	# Protein Groups	Protein Group Accessions	Modifications	ΔCn	Area	Light/Heavy	Light/Heavy Count	Light/Heavy Variability [%]	q-Value	PEP	XCorr	Probability	Charge	MH+ [Da]	ΔM [ppm]	RT [min]	# Missed Cleavages
	High	NLIPFDQMTIEDLNEAFPETK	1	1	1	O75947		0	18245402	0.709247	1		0	9.56242e-07	2.8202	0	2	2465.19	1.34024	143.6	0
	High	LAALPENPPAIDWAYYk	1	2	1	O75947	K17(Label:13C(6))	0	65487460				0.000575	0.00611871	2.05062	0	2	1938.01	-0.0406577	86.9265	0
G3V5P4	Cofilin 2 (Muscle), isoform CRA_d OS=Homo sapiens GN=CFL2 PE=4 SV=1 - [G3V5P4_HUMAN]	36.8905	24.83	2	1	2	10	235914967	0.702067	1		149	16.906	8.6167
	A2	Sequence	# PSMs	# Proteins	# Protein Groups	Protein Group Accessions	Modifications	ΔCn	Area	Light/Heavy	Light/Heavy Count	Light/Heavy Variability [%]	q-Value	PEP	XCorr	Probability	Charge	MH+ [Da]	ΔM [ppm]	RT [min]	# Missed Cleavages
	High	QILVGDIGDTVEDPYTSFVK	1	2	1	G3V5P4		0	12031488				0	1.20735e-11	5.11255	0	2	2196.12	4.92515	107.114	0
	High	KEDLVFIFWAPESAPLK	4	7	2	G3V1A4;G3V5P4		0	454600448				0	0.000737712	4.26435	0	2	1990.08	3.49522	123.468	1
	High	kEDLVFIFWAPESAPLk	4	7	2	G3V1A4;G3V5P4	K1(Label:13C(6)); K17(Label:13C(6))	0	98890324				0	3.3537e-05	3.71402	0	3	2002.1	-3.34866	119.958	1
	High	QILVGDIGDTVEDPYTSFVk	1	2	1	G3V5P4	K20(Label:13C(6))	0	17229486	0.702067	1		0	0.00111589	2.63379	0	2	2202.14	3.97506	107.95	0
H0YCU9	Transgelin (Fragment) OS=Homo sapiens GN=TAGLN PE=4 SV=1 - [H0YCU9_HUMAN]	3.6103	8.61	2	1	1	1	207659184	0.688295	1		151	16.8325	9.36377
	A2	Sequence	# PSMs	# Proteins	# Protein Groups	Protein Group Accessions	Modifications	ΔCn	Area	Light/Heavy	Light/Heavy Count	Light/Heavy Variability [%]	q-Value	PEP	XCorr	Probability	Charge	MH+ [Da]	ΔM [ppm]	RT [min]	# Missed Cleavages
	High	TDMFQTVDLFEGk	1	2	1	H0YCU9	K13(Label:13C(6))	0	207659184	0.688295	1		0	6.45499e-07	3.6103	0	2	1536.73	-3.02736	82.1049	0
P07737	Profilin-1 OS=Homo sapiens GN=PFN1 PE=1 SV=2 - [PROF1_HUMAN]	35.1338	21.43	3	2	2	11	9.75121e+08	0.583018	3	71.4054	140	15.0446	8.26514
	A2	Sequence	# PSMs	# Proteins	# Protein Groups	Protein Group Accessions	Modifications	ΔCn	Area	Light/Heavy	Light/Heavy Count	Light/Heavy Variability [%]	q-Value	PEP	XCorr	Probability	Charge	MH+ [Da]	ΔM [ppm]	RT [min]	# Missed Cleavages
	High	TFVNITPAEVGVLVGK	4	2	1	P07737		0	1260612640	0.898897	1		0	1.06192e-08	4.15728	0	2	1643.94	1.8088	93.9346	0
	High	TFVNITPAEVGVLVGk	4	2	1	P07737	K16(Label:13C(6))	0	1938942736	0.583018	1		0	4.56286e-09	4.14786	0	2	1649.96	0.774069	95.2975	0
	High	DSLLQDGEFSMDLr	3	2	1	P07737	R14(Label:13C(6)15N(4))	0	1.12984e+07				0	0.000740359	3.28273	0	2	1635.76	0.290358	127.666	0
E9PLD0	Ras-related protein Rab-1B OS=Homo sapiens GN=RAB1B PE=3 SV=1 - [E9PLD0_HUMAN]	2.73918	9.47	6	1	1	1	93386776	0.569863	1		169	18.4714	5.71924
	A2	Sequence	# PSMs	# Proteins	# Protein Groups	Protein Group Accessions	Modifications	ΔCn	Area	Light/Heavy	Light/Heavy Count	Light/Heavy Variability [%]	q-Value	PEP	XCorr	Probability	Charge	MH+ [Da]	ΔM [ppm]	RT [min]	# Missed Cleavages
	High	EFADSLGIPFLETSAK	1	6	1	E9PLD0		0	93386776	0.569863	1		0	1.93622e-05	2.73918	0	2	1724.88	2.59636	106.992	0
H7BZJ3	Thioredoxin (Fragment) OS=Homo sapiens GN=PDIA3 PE=3 SV=1 - [H7BZJ3_HUMAN]	14.1975	11.38	1	1	1	4	371022064	0.511479	1		123	13.5108	7.29834
	A2	Sequence	# PSMs	# Proteins	# Protein Groups	Protein Group Accessions	Modifications	ΔCn	Area	Light/Heavy	Light/Heavy Count	Light/Heavy Variability [%]	q-Value	PEP	XCorr	Probability	Charge	MH+ [Da]	ΔM [ppm]	RT [min]	# Missed Cleavages
	High	SDVLELTDDNFESr	2	1	1	H7BZJ3	R14(Label:13C(6)15N(4))	0	371022064	0.511479	1		0	1.84824e-09	3.89968	0	2	1649.75	-0.193499	37.7075	0
	High	SDVLELTDDNFESR	2	1	1	H7BZJ3		0	73426440				0	1.13316e-07	3.77125	0	2	1639.74	-0.66073	37.9773	0
Q9BUF5	Tubulin beta-6 chain OS=Homo sapiens GN=TUBB6 PE=1 SV=1 - [TBB6_HUMAN]	113.186	36.55	6	2	8	36	2.26072e+09	0.508642	1		446	49.825	4.88135
	A2	Sequence	# PSMs	# Proteins	# Protein Groups	Protein Group Accessions	Modifications	ΔCn	Area	Light/Heavy	Light/Heavy Count	Light/Heavy Variability [%]	q-Value	PEP	XCorr	Probability	Charge	MH+ [Da]	ΔM [ppm]	RT [min]	# Missed Cleavages
	High	SGPFGQLFrPDNFIFGQTGAGNNWAk	1	4	1	Q9BUF5	R9(Label:13C(6)15N(4)); K26(Label:13C(6))	0	7531333				0	3.37529e-09	4.90319	0	3	2842.42	6.5359	131.122	0
	High	NSSYFVEWIPNNVk	7	16	4	F8VW92;Q9BVA1;P04350;Q9BUF5	K14(Label:13C(6))	0	4252854720				0	3.37379e-07	4.01813	0	2	1702.85	0.612663	67.0275	0
	High	GHYTEGAELVDAVLDVVr	1	5	2	P04350;Q9BUF5	R18(Label:13C(6)15N(4))	0	0				0	5.23914e-08	3.98298	0	3	1953	1.67331	132.068	0
	High	NSSYFVEWIPNNVK	6	16	4	F8VW92;Q9BVA1;P04350;Q9BUF5		0	3945912232				0	2.88554e-07	3.95938	0	2	1696.83	0.60741	63.9415	0
	High	LHFFMPGFAPLTSR	4	20	5	F8VW92;Q9BVA1;P04350;Q9BUF5;A6NKZ8		0	426731776				0	9.0508e-05	3.58121	0	3	1620.84	2.18046	83.1623	0
	High	LAVNMVPFPR	6	23	5	F8VW92;Q9BVA1;P04350;Q9BUF5;A6NKZ8		0	1384926080				0	2.30412e-05	3.33635	0	2	1143.63	-3.46494	28.6714	0
	High	LHFFMPGFAPLTSr	6	20	5	F8VW92;Q9BVA1;P04350;Q9BUF5;A6NKZ8	R14(Label:13C(6)15N(4))	0	1052913160				0	5.47963e-05	3.30999	0	2	1630.84	-1.02377	83.9433	0
	High	LTTPTYGDLNHLVSATMSGVTTSLr	2	2	1	Q9BUF5	R25(Label:13C(6)15N(4))	0	87723514	0.508642	1		0	6.5916e-06	2.72088	0	3	2645.37	6.49671	143.571	0
	High	MASTFIGNSTAIQELFK	1	1	1	Q9BUF5		0.0037	3.16324e+06				0	0.000333939	2.68715	0	2	1857.94	0.577656	121.24	0
	High	VSDTVVEPYNATLSVHQLVENTDETYcIDNEALYDIcFR	1	12	4	F8VW92;Q9BVA1;P04350;Q9BUF5	C27(Carbamidomethyl); C37(Carbamidomethyl)	0.0334	5204210				0.000299	0.00256819	3.17602	0	4	4593.12	1.84975	178.021	0
	High	LAVNMVPFPr	1	23	5	F8VW92;Q9BVA1;P04350;Q9BUF5;A6NKZ8	R10(Label:13C(6)15N(4))	0	1476403584				0.000575	0.0060994	2.431	0	2	1153.64	-3.83058	28.4101	0
Q09666	Neuroblast differentiation-associated protein AHNAK OS=Homo sapiens GN=AHNAK PE=1 SV=2 - [AHNK_HUMAN]	52.1831	8.3	1	10	13	21	268843016	0.329472	2	65.5226	5890	628.699	6.15088
	A2	Sequence	# PSMs	# Proteins	# Protein Groups	Protein Group Accessions	Modifications	ΔCn	Area	Light/Heavy	Light/Heavy Count	Light/Heavy Variability [%]	q-Value	PEP	XCorr	Probability	Charge	MH+ [Da]	ΔM [ppm]	RT [min]	# Missed Cleavages
	High	APEVNLNAPDVDVHGPDWNLk	1	1	1	Q09666	K21(Label:13C(6))	0	74855464				0	2.5247e-06	4.12252	0	3	2306.14	-5.44266	72.8315	0
	High	VDIDAPDVDVHGPDWHLK	1	1	1	Q09666		0	382647280	0.49305	1		0	1.62465e-09	3.35566	0	4	2027.98	-0.437554	56.1006	0
	High	VDIDAPDVDVHGPDWHLk	2	1	1	Q09666	K18(Label:13C(6))	0	227131104				0	3.97094e-06	3.35036	0	4	2033.99	-3.67088	57.6778	0
	High	VDIEGPDVNIEGPEGk	1	1	1	Q09666	K16(Label:13C(6))	0	111224968				0	0.00102327	3.16604	0	2	1673.83	-0.324717	32.572	0
	High	ISMPDVDLHLk	3	1	1	Q09666	K11(Label:13C(6))	0	312656800	0.220164	1		0	2.08848e-05	2.84043	0	3	1273.69	-0.212308	36.675	0
	High	ISMPDLDLNLk	2	1	1	Q09666	K11(Label:13C(6))	0	103095144				0	9.29952e-07	2.28382	0	2	1264.69	-2.23465	72.7055	0
	High	GPSLDIDTPDVNIEGPEGK	1	1	1	Q09666		0	50893007				0.000299	0.00354007	3.45078	0	2	1952.94	-3.36482	63.0515	0
	High	LEGELQAPDLELSLPAIHVEGLDIk	1	1	1	Q09666	K25(Label:13C(6))	0	9758769				0.000575	0.0064846	3.47617	0	3	2705.47	-1.4317	148.771	0
	High	VDIDVPDVNLEAPEGK	1	1	1	Q09666		0	0				0.00157	0.0146326	2.13789	0	2	1709.85	-7.65115	67.1913	0
	High	GPSLDIDTPDVNIEGPEGk	1	1	1	Q09666	K19(Label:13C(6))	0	2.95682e+07				0.00157	0.013113	2.05407	0	2	1958.95	-5.84061	63.542	0
	High	VDIEGPDVNIEGPEGK	2	1	1	Q09666		0	51027372				0.002689	0.0480221	2.19846	0	2	1667.81	-3.40751	31.2564	0
	High	VDTNAPDLSLEGPEGk	1	1	1	Q09666	K16(Label:13C(6))	0	0				0.00475	0.0969312	2.28533	0	2	1647.82	3.83986	15.9763	0
	Medium	VDVEVPDVSLEGPEGk	1	1	1	Q09666	K16(Label:13C(6))	0	30521766				0.011379	0.212642	2.37543	0	2	1674.86	3.09252	54.7695	0
	Low	aDIKSPSLDVTVPEAELNLETPEISVGGk	1	1	1	Q09666	N-Term(Acetyl); K29(Label:13C(6))	0.0373	0				0.414421	1	2.3154	0	3	3056.59	-1.2032	76.422	1
	Low	mKGDYDVTVPKVEGEIk	1	1	1	Q09666	N-Term(Acetyl); K17(Label:13C(6))	0	94365342				0.494999	1	2.46541	0	3	1956.01	-0.633253	142.615	2
	Low	ISMPEVDLNLk	1	1	1	Q09666	K11(Label:13C(6))	0.0658	103095144						2.12933	0	2	1264.69	-2.23465	72.7055	0
H0YGW7	ATP-binding cassette sub-family F member 1 (Fragment) OS=Homo sapiens GN=ABCF1 PE=3 SV=1 - [H0YGW7_HUMAN]	2.08259	2.18	2	1	1	1	4.32142e+07	0.286586	1		596	67.6181	8.19189
	A2	Sequence	# PSMs	# Proteins	# Protein Groups	Protein Group Accessions	Modifications	ΔCn	Area	Light/Heavy	Light/Heavy Count	Light/Heavy Variability [%]	q-Value	PEP	XCorr	Probability	Charge	MH+ [Da]	ΔM [ppm]	RT [min]	# Missed Cleavages
	High	IGFFNQQYAEQLr	1	2	1	H0YGW7	R13(Label:13C(6)15N(4))	0	4.32142e+07	0.286586	1		0.000299	0.00218023	2.08259	0	2	1623.8	-6.41152	41.9262	0
P13667	Protein disulfide-isomerase A4 OS=Homo sapiens GN=PDIA4 PE=1 SV=2 - [PDIA4_HUMAN]	2.28402	2.95	1	1	1	1	22744341	0.216745	1		645	72.887	5.07178
	A2	Sequence	# PSMs	# Proteins	# Protein Groups	Protein Group Accessions	Modifications	ΔCn	Area	Light/Heavy	Light/Heavy Count	Light/Heavy Variability [%]	q-Value	PEP	XCorr	Probability	Charge	MH+ [Da]	ΔM [ppm]	RT [min]	# Missed Cleavages
	High	EVSQPDWTPPPEVTLVLTk	1	1	1	P13667	K19(Label:13C(6))	0	22744341	0.216745	1		0.000575	0.00583111	2.28402	0	2	2142.16	6.53614	100.414	0
F5H7E2	Superkiller viralicidic activity 2-like 2 OS=Homo sapiens GN=SKIV2L2 PE=4 SV=1 - [F5H7E2_HUMAN]	2.50155	2.13	2	1	1	1	2.49164e+06	0.166682	1		941	106.746	7.03467
	A2	Sequence	# PSMs	# Proteins	# Protein Groups	Protein Group Accessions	Modifications	ΔCn	Area	Light/Heavy	Light/Heavy Count	Light/Heavy Variability [%]	q-Value	PEP	XCorr	Probability	Charge	MH+ [Da]	ΔM [ppm]	RT [min]	# Missed Cleavages
	High	GEMQVVPVLVHLLSAISSVR	1	2	1	F5H7E2		0	2.49164e+06	0.166682	1		0	0.000570442	2.50155	0	3	2134.21	1.01789	183.531	0
Q04760	Lactoylglutathione lyase OS=Homo sapiens GN=GLO1 PE=1 SV=4 - [LGUL_HUMAN]	3.31075	10.87	1	1	1	1	7.08569e+06	0.0164344	1		184	20.7642	5.31299
	A2	Sequence	# PSMs	# Proteins	# Protein Groups	Protein Group Accessions	Modifications	ΔCn	Area	Light/Heavy	Light/Heavy Count	Light/Heavy Variability [%]	q-Value	PEP	XCorr	Probability	Charge	MH+ [Da]	ΔM [ppm]	RT [min]	# Missed Cleavages
	High	GLAFIQDPDGYWIEILNPNk	1	1	1	Q04760	K20(Label:13C(6))	0	7.08569e+06	0.0164344	1		0	2.87274e-05	3.31075	0	2	2309.19	0.244046	149.505	0
O60488	Long-chain-fatty-acid--CoA ligase 4 OS=Homo sapiens GN=ACSL4 PE=1 SV=2 - [ACSL4_HUMAN]	5.52814	5.34	2	1	2	2	2.3076e+07	0.0102637	1		711	79.1367	8.38232
	A2	Sequence	# PSMs	# Proteins	# Protein Groups	Protein Group Accessions	Modifications	ΔCn	Area	Light/Heavy	Light/Heavy Count	Light/Heavy Variability [%]	q-Value	PEP	XCorr	Probability	Charge	MH+ [Da]	ΔM [ppm]	RT [min]	# Missed Cleavages
	High	LSPEPWTPETGLVTDAFk	1	2	1	O60488	K18(Label:13C(6))	0	18241935	0.0102637	1		0	9.51007e-05	3.37993	0	2	1994.04	8.96265	96.37	0
	Low	GDcTVLkPTLMAAVPEImDR	1	1	1	O60488	C3(Carbamidomethyl); K7(Label:13C(6)); M18(Oxidation)	0.057	27910056						2.14821	0	2	2239.13	3.84343	54.5856	0
F5H737	Adenosylhomocysteinase OS=Homo sapiens GN=AHCY PE=3 SV=1 - [F5H737_HUMAN]	5.53103	5.2	2	1	1	2	14908168	0.530415	1		404	44.6296	6.46826
	A2	Sequence	# PSMs	# Proteins	# Protein Groups	Protein Group Accessions	Modifications	ΔCn	Area	Light/Heavy	Light/Heavy Count	Light/Heavy Variability [%]	q-Value	PEP	XCorr	Probability	Charge	MH+ [Da]	ΔM [ppm]	RT [min]	# Missed Cleavages
	High	DGPLNMILDDGGDLTNLIHTK	2	2	1	F5H737		0	14908168	0.530415	1		0	0.00107309	2.95389	0	3	2252.13	3.03336	147.844	0
A6NCD2	T-complex protein 1 subunit zeta OS=Homo sapiens GN=CCT6A PE=3 SV=1 - [A6NCD2_HUMAN]	11.6748	9.67	3	1	2	3	1.79785e+07	32.28	1		486	53.2551	7.26904
	A2	Sequence	# PSMs	# Proteins	# Protein Groups	Protein Group Accessions	Modifications	ΔCn	Area	Light/Heavy	Light/Heavy Count	Light/Heavy Variability [%]	q-Value	PEP	XCorr	Probability	Charge	MH+ [Da]	ΔM [ppm]	RT [min]	# Missed Cleavages
	High	VHAELADVLTEAVVDSILAIK	1	3	1	A6NCD2		0	3.79155e+06	32.28	1		0	1.93371e-09	4.64638	0	3	2206.23	-2.09117	186.563	0
	High	VHAELADVLTEAVVDSILAIk	1	3	1	A6NCD2	K21(Label:13C(6))	0	6.76202e+06				0	1.01061e-07	4.28326	0	3	2212.25	-1.83147	186.823	0
	Low	DGNVLLHEMGLHPrIITEGFEAAKEK	1	1	1	A6NCD2	R14(Label:13C(6)15N(4))	0.0803	29194912						2.74513	0	4	2914.5	-4.92673	103.973	2
B1ALW1	Thioredoxin OS=Homo sapiens GN=TXN PE=4 SV=1 - [B1ALW1_HUMAN]	15.455	15.29	2	1	1	5	28854195	1.06117	2	53.6061	85	9.44569	6.03662
	A2	Sequence	# PSMs	# Proteins	# Protein Groups	Protein Group Accessions	Modifications	ΔCn	Area	Light/Heavy	Light/Heavy Count	Light/Heavy Variability [%]	q-Value	PEP	XCorr	Probability	Charge	MH+ [Da]	ΔM [ppm]	RT [min]	# Missed Cleavages
	High	TAFQEALDAAGDK	4	2	1	B1ALW1		0	28854195	1.06117	2	53.6061	0	8.32801e-08	3.54632	0	2	1336.63	-3.57988	1.4573	0
	High	TAFQEALDAAGDk	1	2	1	B1ALW1	K13(Label:13C(6))	0	1.49704e+07				0	1.04161e-06	3.52035	0	2	1342.65	-5.46372	1.48851	0

## Sheet: S4
Supplementary Table 4 . Proteins with significant changes in expression in response to CuO NP treatment.
*Accession	Description			Unique Peptides #	Total peptides #		Treatment/control#
		**Sequence	Charge			ΔCn		q-Value	PEP	XCorr	Probability
O95573	Long-chain-fatty-acid--CoA ligase 3			1	2		68.0401
		LSPEPWTPETGLVTDAFk	2			0		0.000593	0.00515488	2.44074	0
		gLKGTWEELCNSCEmENEVLkVLSEAAISASLEkFEIPVK	4			0		0.428513	1	3.12279	0
P26038	Moesin			2	4		46.8521
		EGILNDDIYcPPETAVLLASYAVQSk	2			0		0	0.000139042	3.2544	0
		FYPEDVSEELIQDITQr	3			0		0	0.000522643	2.52267	0
		APDFVFYAPR	2			0		0	4.8634e-05	2.41165	0
		IGFPWSEIr	2			0		0	1.44982e-07	2.38046	0
		IGFPWSEIR	2			0		0	0.00277961	2.32767	0
E9PPU1	40S ribomal protein S3			1	1		35.4173
		GGkPEPPAMPQPVPTA	2			0		0	0.00344336	3.16442	0
H0YEN5	40S ribomal protein S2 (Fragment)			1	1		34.5942
		SPYQEFTDHLVk	3			0		0	2.03136e-09	2.94915	0
		SPYQEFTDHLVK	3			0		0	0.000181032	2.42059	0
Q9Y4K1	Absent in melanoma 1 protein			1	1		24.2219
		VTVSEEEILPATrGmNGDSSENQALGPQPNQDDk	4			0		0.012327	0.263907	3.27541	0
Q7KZF4	Staphylococcal nuclease domain-containing protein 1			1	1		18.1062
		DTNGENIAESLVAEGLATr	2			0		0.000864	0.0113795	2.18173	0
B0QY90	Eukaryotic translation initiation factor 3 subunit L			2	2		8.47121
		IWNVHSVLNVLHSLVDk	4			0		0	3.51911e-10	2.83273	0
		QLEVYTSGGDPESVAGEYGr	2			0		0	5.3607e-06	2.68018	0
H3BT97	Matrix metalloproteinase-15 (Fragment)			1	1		7.13343
		GIQQLYGAWAVTSGLCMPLSSPWPmr	3			0		0.011385	0.223664	2.4605	0
F8W1N5	Nascent polypeptide-associated complex subunit alpha (Fragment)			2	2		4.1888
		SPASDTYIVFGEAK	2			0		0	5.30515e-09	3.75293	0
		IEDLSQQAQLAAAEK	2			0		0	5.67202e-08	3.48438	0
P22314	Ubiquitin-like modifier-activating enzyme 1			2	2		3.70164
		LAGTQPLEVLEAVQr	2			0		0	0.00188335	2.54471	0
		ALPAVQQNNLDEDLIR	2			0		0	0.000449015	2.43778	0
P19338	Nucleolin			2	2		3.25998
		VEGTEPTTAFNLFVGNLNFNK	2			0		0	7.23725e-10	4.24149	0
		GFGFVDFNSEEDAk	2			0		0	6.54342e-08	2.84674	0
		VEGTEPTTAFNLFVGNLNFNk	2			0		0.000593	0.00635179	2.44697	0
B4E022	Transketolase			4	4		3.20431
		NMAEQIIQEIYSQIQSk	2			0		0	4.22951e-14	4.13216	0
		ILATPPQEDAPSVDIANIR	2			0		0	1.70207e-07	3.38846	0
		SVPTSTVFYPSDGVATEk	2			0		0	1.78357e-07	3.38465	0
		TSrPENAIIYNNNEDFQVGQAk	3			0		0.000593	0.00559025	2.31073	0
		ILATPPQEDAPSVDIANIr	2			0		0.001935	0.0386652	2.24772	0
F8W1K8	60S acidic ribomal protein P0			1	1		3.15325
		AFLADPSAFVAAAPVAAATTAAPAAAAAPAk	3			0		0.016636	0.41518	2.61511	0
P24534	Elongation factor 1-beta			2	2		2.40489
		SPAGLQVLNDYLADk	2			0		0	9.42434e-12	4.70532	0
		SSILLDVkPWDDETDMAk	2			0		0	2.73703e-08	3.86312	0
		SPAGLQVLNDYLADK	2			0		0	8.69157e-11	3.35938	0
		SSILLDVKPWDDETDMAK	2			0		0.008957	0.163281	2.08491	0
B4DLW8	Probable ATP-dependent RNA helicase DDX5			2	2		2.31296
		FVINYDYPNSSEDYIHr	3			0		0	0.000581971	3.73328	0
		ELAQQVQQVAAEYcR	2			0		0	9.16155e-10	3.36012	0
O43707	Alpha-actinin-4			4	9		2.08069
		kDDPVTNLNNAFEVAEk	2			0		0	8.29475e-10	4.6968	0
		VGWEQLLTTIAr	2			0		0	3.96024e-07	4.163	0
		LSGSNPYTTVTPQIINSK	2			0		0	4.848e-09	4.09634	0
		ETTDTDTADQVIASFk	2			0		0	2.49979e-11	3.7643	0
		VGWEQLLTTIAR	2			0		0	1.41831e-07	3.5874	0
		LSGSNPYTTVTPQIINSk	2			0		0	3.35121e-06	3.19417	0
		TINEVENQILTr	2			0		0	0.000217002	3.19294	0
		TINEVENQILTR	2			0		0	5.67042e-05	3.11119	0
		ETTDTDTADQVIASFK	2			0		0	4.63112e-10	2.92827	0
		VEQIAAIAQELNELDYYDSHNVNTR	3			0		0	0.000608865	2.69656	0
		LASDLLEWIr	2			0		0	1.52103e-07	2.57706	0
		LASDLLEWIR	2			0		0	0.000124905	2.28866	0
		VEQIAAIAQELNELDYYDSHNVNTr	3			0		0.000593	0.00502286	3.0473	0
		EGLLLWcQr	2			0		0.000593	0.00394534	2.26989	0
		GYEEWLLNEIR	2			0		0.000593	0.00420853	2.15718	0
		KDDPVTNLNNAFEVAEK	2			0		0.001676	0.0249879	2.62855	0
P32119	Peroxiredoxin-2			1	1		2.05633
		QITVNDLPVGr	2			0		0	0.000566588	2.51573	0
P46782	40S ribomal protein S5			1	1		2.00329
		TIAEcLADELINAAk	2			0		0	7.71334e-06	3.17046	0
B4DW05	Prohibitin-2			1	1		1.99278
		VLSRPNAQELPSMYQR	3			0.0081		0.041365	0.715419	2.44806	0
B4DQH4	T-complex protein 1 subunit theta			1	1		1.71753
		IAVYScPFDGMITETk	2			0		0	0.000215887	2.04492	0
C9J5V9	Nuclease-sensitive element-binding protein 1 (Fragment)			1	1		1.57101
		RPQYSNPPVQGEVMEGADNQGAGEQGRPVR	3			0		0	3.68643e-14	6.44029	0
		rPQYSNPPVQGEVMEGADNQGAGEQGrPVr	4			0		0	2.04681e-13	5.11959	0
H0Y7A7	Calmodulin (Fragment)			2	2		1.55334
		EAFSLFDkDGDGTITTk	2			0		0.000593	0.00443642	3.17439	0
		aDQLTEEQIAEFk	2			0		0.000593	0.00800866	2.18805	0
P14314	Glucidase 2 subunit beta			1	1		-1.51375
		LGGSPTSLGTWGSWIGPDHDK	3			0		0	6.9001e-07	2.33287	0
C9JYS8	Non-POU domain-containing octamer-binding protein (Fragment)			2	2		-1.57376
		FAQPGSFEYEYAMR	2			0		0	7.64755e-06	2.21859	0
		LFVGNLPPDITEEEMR	2			0		0.000593	0.00644602	2.27993	0
K7EJB9	Calreticulin (Fragment)			6	6		-1.57444
		ckDDEFTHLYTLIVrPDNTYEVk	4			0		0	4.58625e-07	6.23902	0
		IDNSQVESGSLEDDWDFLPPKK	2			0		0	7.30601e-09	5.57131	0
		KPEDWDEEMDGEWEPPVIQNPEYK	2			0		0	1.14413e-11	5.35472	0
		kPEDWDEEMDGEWEPPVIQNPEYk	2			0		0	1.35096e-12	5.25488	0
		cKDDEFTHLYTLIVRPDNTYEVK	4			0		0	7.41627e-08	5.24319	0
		IDNSQVESGSLEDDWDFLPPK	2			0		0	1.44272e-13	4.96862	0
		KPEDWDEEmDGEWEPPVIQNPEYK	3			0		0	5.7441e-07	4.66505	0
		IDDPTDSKPEDWDKPEHIPDPDAK	4			0		0	0.00167933	4.15017	0
		IDDPTDSkPEDWDkPEHIPDPDAk	3			0		0	0.000159945	3.5994	0
		EQFLDGDGWTSr	2			0		0	3.36358e-05	2.64884	0
		IDNSQVESGSLEDDWDFLPPkk	3			0		0	0.00216916	2.54043	0
		EQFLDGDGWTSR	2			0		0.000593	0.00403999	2.05484	0
B7Z254	Protein disulfide-isomerase A6			5	5		-1.64974
		GSFSEQGINEFLr	2			0		0	0.000593766	2.9729	0
		ALDLFSDNAPPPELLEIINEDIAK	2			0		0	0.00226426	2.87866	0
		TGEAIVDAALSALR	2			0		0	1.61895e-08	2.7985	0
		LAAVDATVNQVLASr	2			0		0	1.2347e-06	2.58335	0
		GSTAPVGGGAFPTIVER	2			0		0.002176	0.044943	2.11984	0
P60953	Cell division control protein 42 homolog			1	1		-1.6665
		NVFDEAILAALEPPEPk	3			0		0	9.84018e-10	4.36972	0
		NVFDEAILAALEPPEPK	2			0		0	0.00276439	2.38275	0
F8VVM2	Phphate carrier protein, mitochondrial			1	1		-2.21466
		LPRPPPPEMPESLK	3			0		0.000864	0.011838	2.66346	0
P09972	Fructe-bisphphate aldolase C			1	3		-2.24468
		GVVPLAGTDGETTTQGLDGLSEr	2			0		0	2.00062e-14	4.41669	0
		GVVPLAGTDGETTTQGLDGLSER	2			0		0	8.89991e-16	3.76304	0
		YASIcQQNGIVPIVEPEILPDGDHDLK	3			0		0.000864	0.00979507	3.29987	0
		YASIcQQNGIVPIVEPEILPDGDHDLkr	3			0		0.004019	0.0954214	2.96895	0
		YASIcQQNGIVPIVEPEILPDGDHDLKR	3			0		0.006547	0.1235	2.41234	0
B4DUR8	T-complex protein 1 subunit gamma			1	1		-2.27107
		NVLLDPQLVPGGGASEMAVAHALTEk	3			0.015		0	0.00237015	2.6209	0
Q01518	Adenylyl cyclase-associated protein 1			4	4		-2.48099
		VENQENVSNLVIEDTELk	2			0		0	9.88327e-11	4.28496	0
		LSDLLAPISEQIK	2			0		0	0.000170611	2.95031	0
		SSEMNVLIPTEGGDFNEFPVPEQFK	2			0		0	0.000487605	2.93482	0
		LSDLLAPISEQIk	2			0		0	4.88659e-09	2.91403	0
		SSEMNVLIPTEGGDFNEFPVPEQFk	2			0		0.000593	0.00435272	2.90867	0
		AGAAPYVQAFDSLLAGPVAEYLk	2			0		0.000593	0.00442299	2.22977	0
P04075	Fructe-bisphphate aldolase A			4	6		-2.6414
		GVVPLAGTNGETTTQGLDGLSEr	2			0		0	4.40506e-16	5.23556	0
		GVVPLAGTNGETTTQGLDGLSER	2			0		0	5.41951e-16	5.18155	0
		IGEHTPSALAIMENANVLAR	3			0		0	3.08153e-06	4.28971	0
		YTPSGQAGAAASESLFVSNHAY	2			0		0	8.30828e-16	4.20066	0
		TVPPAVTGITFLSGGQSEEEASINLNAINK	3			0		0	0.000195368	4.10009	0
		TVPPAVTGITFLSGGQSEEEASINLNAINk	3			0		0.000593	0.00465393	2.27234	0
		YASIcQQNGIVPIVEPEILPDGDHDLK	3			0		0.000864	0.00979507	3.29987	0
		YASIcQQNGIVPIVEPEILPDGDHDLkr	3			0		0.004019	0.0954214	2.96895	0
		YASIcQQNGIVPIVEPEILPDGDHDLKR	3			0		0.006547	0.1235	2.41234	0
E9PBF6	Lamin-B1			1	1		-3.19887
		SLEGDLEDLkDQIAQLEASLAAAk	3			0		0.019267	0.478485	3.60096	0
F8W7F7	Transmembrane emp24 domain-containing protein 4			1	1		-3.44063
		cFIEEIPDETMVIGNYr	2			0		0	0.00347195	2.8211	0
P62081	40S ribomal protein S7			3	3		-4.26958
		TLTAVHDAILEDLVFPSEIVGk	2			0		0	1.86588e-12	4.50144	0
		IVkPNGEkPDEFESGISQALLELEMNSDLk	4			0		0.000331	0.0037398	4.03447	0
		DVNFEFPEFQL	1			0		0.000593	0.00407485	2.43005	0
		TLTAVHDAILEDLVFPSEIVGK	2			0		0.010142	0.210246	2.32085	0
P14866	Heterogeneous nuclear ribonucleoprotein L			2	2		-4.60987
		SDALETLGFLNHYQMK	2			0		0	0.00107434	2.88751	0
		NDQDTWDYTNPNLSGQGDPGSNPNKR	3			0		0.000593	0.00831254	2.89406	0
H0YDT6	Eukaryotic translation initiation factor 3 subunit F (Fragment)			1	1		-6.21006
		IQDALSTVLQYAEDVLSGk	2			0		0	4.54756e-16	5.19918	0
		IQDALSTVLQYAEDVLSGK	2			0		0.000593	0.00399355	2.03944	0
E7EQR4	Ezrin			4	6		-6.56817
		SQEQLAAELAEYTAk	2			0		0	2.08128e-14	4.87244	0
		EGILSDEIYcPPETAVLLGSYAVQAK	2			0		0	5.0654e-11	4.33508	0
		FYPEDVAEELIQDITQk	3			0		0	4.16772e-10	4.12941	0
		SQEQLAAELAEYTAK	2			0		0	3.13085e-11	3.84953	0
		FYPEDVAEELIQDITQK	3			0		0	1.89053e-07	3.80395	0
		QLLTLSSELSQAr	2			0		0	5.65408e-08	2.83811	0
		APDFVFYAPR	2			0		0	4.8634e-05	2.41165	0
		IGFPWSEIr	2			0		0	1.44982e-07	2.38046	0
		IGFPWSEIR	2			0		0	0.00277961	2.32767	0
B8ZZ54	10 kDa heat shock protein, mitochondrial			1	1		-8.2484
		VVLDDKDYFLFR	2			0		0	3.0216e-05	2.6561	0
I3L3Q7	Complement component 1 Q subcomponent-binding protein, mitochondrial (Fragment)			2	2		-9.8832
		VEEQEPELTSTPNFVVEVIk	2			0		0	7.49958e-10	4.38033	0
		VEEQEPELTSTPNFVVEVIK	2			0		0	7.9147e-07	4.04978	0
		ALVLDcHYPEDEVGQEDEAESDIFSIR	3			0		0.026067	0.579961	2.40485	0
P38646	Stress-70 protein, mitochondrial			2	2		-12.074
		STNGDTFLGGEDFDQALLr	2			0		0	8.50785e-16	5.0203	0
		STNGDTFLGGEDFDQALLR	2			0		0	2.85132e-12	4.63325	0
		VINEPTAAALAYGLDK	2			0		0	2.19689e-10	3.36889	0
		VINEPTAAALAYGLDk	2			0		0	3.72415e-08	2.82045	0
I3L192	Basigin (Fragment)			1	1		-37.0953
		VDSDDQWGEYScVFLPEPMGTANIQLHGPPR	3			0		0	0.00139075	3.45226	0
H7C4J1	Actin-related protein 3C (Fragment)			1	1		-45.1865
		DITYFIQQLLR	2			0		0.000593	0.00442382	2.08415	0
O75531	Barrier-to-autointegration factor			1	1		-49.4544
		DFVAEPMGEKPVGSLAGIGEVLGK	2			0		0.000864	0.010272	2.76926	0
P30084	Enoyl-CoA hydratase, mitochondrial			1	1		-64.6672
		IcPVETLVEEAIQcAEK	3			0		0	4.09432e-08	4.60375	0
		IcPVETLVEEAIQcAEk	3			0		0	1.46788e-09	3.49683	0
P61204	ADP-ribylation factor 3			2	2		-88.2937
		LGEIVTTIPTIGFNVETVEYk	2			0		0	1.97519e-05	2.99238	0
		QDLPNAMNAAEITDK	2			0		0	0.00163254	2.32484	0
		LGEIVTTIPTIGFNVETVEYK	2			0		0	0.00312465	2.09275	0
H7BZ94	Protein disulfide-isomerase			4	4		-88.7983
		QFLQAAEAIDDIPFGITSNSDVFSk	2			0		0	9.59099e-16	4.95401	0
		IkPHLMSQELPEDWDkQPVk	4			0		0	1.08889e-07	4.08951	0
		HNQLPLVIEFTEQTAPK	2			0		0	6.77537e-12	3.94863	0
		HNQLPLVIEFTEQTAPk	2			0		0	5.6584e-08	3.81043	0
		QFLQAAEAIDDIPFGITSNSDVFSK	2			0		0	0.000144102	3.4963	0
		VDATEESDLAQQYGVR	2			0		0	0.000113778	2.49882	0
Q15056	Eukaryotic translation initiation factor 4H			1	1		84.5513
		ELPTEPPYTAYVGNLPFNTVQGDIDAIFK	3			0		0.00157	0.0130611	2.35812	0
E7EP94	Heat shock 70 kDa protein 1A/1B			2	2		68.0035
		ELEQVcNPIISGLYQGAGGPGPGGFGAQGPK	3			0		0	8.11182e-05	3.843	0
		EIAEAYLGYPVTNAVITVPAYFNDSQR	3			0		0.004074	0.0736905	2.63427	0
E9PH38	Serine/threonine-protein phphatase 2A 65 kDa regulatory subunit A alpha isoform			1	1		67.1303
		DNTIEHLLPLFLAQLK	3			0		0	9.85256e-06	3.83629	0
C9J9K3	40S ribomal protein SA (Fragment)			1	1		66.5983
		ADHQPLTEASYVNLPTIALcNTDSPLR	3			0		0	6.64059e-08	5.0991	0
Q13813	Spectrin alpha chain, non-erythrocytic 1			3	3		65.9332
		ALINADELASDVAGAEALLDR	3			0		0	3.25231e-09	4.14533	0
		IAALQAFADQLIAAGHYAk	3			0		0	4.05832e-05	2.78709	0
		ALINADELASDVAGAEALLDr	3			0		0	2.74585e-07	2.45704	0
		DVTGAEALLEr	2			0		0	2.39146e-05	2.29293	0
J3KR87	Clathrin heavy chain 2			1	2		63.6857
		VGYTPDWIFLLr	2			0		0.000829	0.0090681	2.3667	0
		gQCDLELIKVcNENSLFK	2			0		0.039668	0.782095	2.31157	0
Q96AG4	Leucine-rich repeat-containing protein 59			4	4		60.9474
		VTELQQQPLcTSVNTIYDNAVQGLR	2			0		0	1.9632e-09	4.9784	0
		DKLDGNELDLSLSDLNEVPVK	2			0		0	1.9574e-07	4.88771	0
		DkLDGNELDLSLSDLNEVPVk	2			0		0.000299	0.0051647	2.67088	0
		LVTLPVSFAQLK	2			0		0.000299	0.00491276	2.23666	0
		LVNLQHLDLLNNK	3			0		0.000575	0.00580445	2.85153	0
		LVTLPVSFAQLk	2			0		0.003157	0.0541005	2.26652	0
P23246	Splicing factor, proline- and glutamine-rich			2	2		45.8444
		DKLESEMEDAYHEHQANLLR	4			0		0	7.43569e-08	5.44736	0
		NLSPYVSNELLEEAFSQFGPIER	2			0		0	5.44968e-09	4.68696	0
		DkLESEMEDAYHEHQANLLr	4			0		0	2.96225e-09	4.65824	0
		NLSPYVSNELLEEAFSQFGPIEr	2			0		0	6.00647e-06	4.26586	0
P05386	60S acidic ribomal protein P1			1	1		34.9856
		ALANVNIGSLIcNVGAGGPAPAAGAAPAGGPAPSTAAAPAEEK	3			0		0	2.54509e-07	4.59085	0
F6USW4	F-actin-capping protein subunit beta (Fragment)			1	1		22.9523
		NLSDLIDLVPSLcEDLLSSVDQPLK	2			0		0	5.21356e-09	4.41713	0
Q13492	Phphatidylinitol-binding clathrin assembly protein			1	1		17.1191
		GDIPDLSQAPSSLLDALEQHLASLEGK	3			0		0.00495	0.103107	2.57182	0
P09382	Galectin-1			2	2		11.6547
		EAVFPFQPGSVAEVcITFDQANLTVk	2			0		0	4.54518e-10	4.3258	0
		LNLEAINYMAADGDFK	2			0		0.000299	0.00337048	2.14562	0
B4DFK6	Calponin-3			3	3		9.87796
		VNESSLNWPQLENIGNFIK	2			0		0	3.10051e-06	4.30017	0
		DGIILcELINk	2			0		0	0.000680864	2.32729	0
		LTLQPVDNSTISLQMGTNK	2			0		0	0.00136754	2.16006	0
		VNESSLNWPQLENIGNFIk	2			0		0.000575	0.00664395	2.98409	0
P48643	T-complex protein 1 subunit epsilon			1	2		6.29943
		AFADALEVIPMALSENSGMNPIQTMTEVR	3			0		0	0.0010841	3.79014	0
		sHImAAKAVANTmrTSLGPNGLDK	3			0		0.682297	1	2.32482	0
P23284	Peptidyl-prolyl cis-trans isomerase B			2	2		5.12969
		DTNGSQFFITTVk	2			0		0	3.42488e-08	3.95626	0
		DTNGSQFFITTVK	2			0		0	7.46503e-07	3.55059	0
		TVDNFVALATGEk	2			0		0	3.42173e-09	3.02914	0
		TVDNFVALATGEK	2			0		0	0.000643193	2.53701	0
P46940	Ras GTPase-activating-like protein IQGAP1			3	3		4.924
		IGGILANELSVDEAALHAAVIAINEAIDrr	4			0		0	5.61959e-08	4.39101	0
		IGGILANELSVDEAALHAAVIAINEAIDRR	4			0		0	7.06688e-05	3.8554	0
		IGGILANELSVDEAALHAAVIAINEAIDR	4			0		0	0.000160074	2.97324	0
		SPDVGLYGVIPEcGETYHSDLAEAk	3			0		0	0.000334868	2.66579	0
Q15365	Poly(rC)-binding protein 1			1	2		3.89822
		ESTGAQVQVAGDMLPNSTEr	2			0		0	1.61922e-09	4.12114	0
		VMTIPYQPMPASSPVIcAGGQDr	2			0		0	5.56428e-10	3.6175	0
H0Y875	Calumenin (Fragment)			1	2		3.72889
		DWILPSDYDHAEAEAr	2			0		0	0.000246493	2.8649	0
		EEIVDkYDLFVGSQATDFGEALVr	3			0		0.140634	1	2.46569	0
G3V1A4	Cofilin 1 (Non-muscle), isoform CRA_a			4	5		2.83779
		NIILEEGKEILVGDVGQTVDDPYATFVK	3			0		0	1.82093e-14	8.42593	0
		NIILEEGkEILVGDVGQTVDDPYATFVk	3			0		0	5.42056e-08	7.47366	0
		EILVGDVGQTVDDPYATFVK	2			0		0	6.13916e-15	6.02514	0
		EILVGDVGQTVDDPYATFVk	2			0		0	9.2898e-13	5.15851	0
		KEDLVFIFWAPESAPLK	2			0		0	0.000737712	4.26435	0
		kEDLVFIFWAPESAPLk	3			0		0	3.3537e-05	3.71402	0
		HELQANcYEEVKDR	3			0		0	8.24271e-07	2.94098	0
		LGGSAVISLEGKPL	2			0		0	5.23991e-05	2.57395	0
		LGGSAVISLEGkPL	2			0		0	0.000123416	2.50893	0
P30041	Peroxiredoxin-6			2	2		2.56489
		DGDSVMVLPTIPEEEAk	2			0		0.000829	0.00919076	2.46201	0
		LPFPIIDDr	2			0		0.005867	0.12336	2.20081	0
Q9NYL9	Tropomodulin-3			1	1		2.24876
		QLETVLDDLDPENALLPAGFR	2			0		0.002689	0.0469562	2.38551	0
A8K8G0	Hepatoma-derived growth factor			1	1		2.11253
		GPPQEEEEEEDEEEEATKEDAEAPGIR	3			0		0	0.000375328	4.88225	0
		GPPQEEEEEEDEEEEATkEDAEAPGIr	3			0		0	0.000227448	3.74621	0
P11142	Heat shock cognate 71 kDa protein			12	13		1.86277
		IINEPTAAAIAYGLDk	2			0		0	2.37764e-13	5.02543	0
		IINEPTAAAIAYGLDK	2			0		0	7.70285e-10	4.8121	0
		QTQTFTTYSDNQPGVLIQVYEGEr	2			0		0	2.18611e-08	4.80141	0
		NQVAMNPTNTVFDAK	2			0		0	4.89221e-10	4.58718	0
		NQVAMNPTNTVFDAk	2			0		0	3.80095e-10	4.54169	0
		SFYPEEVSSMVLTk	2			0		0	5.58032e-08	3.61096	0
		TVTNAVVTVPAYFNDSQR	2			0		0	7.02584e-07	3.46211	0
		TVTNAVVTVPAYFNDSQr	2			0		0	0.00118948	3.28836	0
		SFYPEEVSSMVLTK	2			0		0	3.11227e-05	3.02102	0
		FEELNADLFR	2			0		0	0.00119799	2.90344	0
		NSLESYAFNMk	2			0		0	5.59896e-05	2.71665	0
		cNEIINWLDK	2			0		0	7.0875e-06	2.70185	0
		GPAVGIDLGTTYScVGVFQHGk	3			0		0	0.000201986	2.69845	0
		DAGTIAGLNVLr	2			0		0	0.00187936	2.06375	0
		DAGTIAGLNVLR	1			0		0	3.26616e-05	1.99375	0
		FEELNADLFr	2			0		0.000299	0.00505005	2.37313	0
		ArFEELNADLFr	2			0		0.00157	0.0142193	2.98359	0
		SINPDEAVAYGAAVQAAILSGDK	2			0		0.00157	0.0119044	2.3451	0
		LLQDFFNGK	2			0		0.00157	0.0123932	2.3189	0
		QTQTFTTYSDNQPGVLIQVYEGER	3			0		0.002018	0.0182939	3.34966	0
		NSLESYAFNMK	2			0		0.002458	0.0342105	2.04395	0
P37802	Transgelin-2			6	6		1.59747
		YGINTTDIFQTVDLWEGK	2			0		0	4.4736e-11	4.97944	0
		YGINTTDIFQTVDLWEGk	2			0		0	1.40452e-09	4.90795	0
		TLMNLGGLAVAR	2			0		0	5.88308e-09	3.46318	0
		DDGLFSGDPNWFPk	2			0		0	0.0017882	3.37063	0
		QMEQISQFLQAAEr	2			0		0	0.000115114	3.26634	0
		TLMNLGGLAVAr	2			0		0	5.86194e-08	2.77091	0
		DDGLFSGDPNWFPK	2			0		0.000829	0.0107014	2.08692	0
		DGTVLcELINALYPEGQAPVKK	3			0		0.00225	0.0261076	2.43408	0
		DGTVLcELINALYPEGQAPVK	3			0		0.003157	0.0559647	2.62495	0
P07737	Profilin-1			2	2		-1.71521
		TFVNITPAEVGVLVGK	2			0		0	1.06192e-08	4.15728	0
		TFVNITPAEVGVLVGk	2			0		0	4.56286e-09	4.14786	0
		DSLLQDGEFSMDLr	2			0		0	0.000740359	3.28273	0
E9PLD0	Ras-related protein Rab-1B			1	1		-1.75481
		EFADSLGIPFLETSAK	2			0		0	1.93622e-05	2.73918	0
H7BZJ3	Thioredoxin (Fragment)			1	1		-1.95512
		SDVLELTDDNFESr	2			0		0	1.84824e-09	3.89968	0
		SDVLELTDDNFESR	2			0		0	1.13316e-07	3.77125	0
Q9BUF5	Tubulin beta-6 chain			2	8		-1.96602
		SGPFGQLFrPDNFIFGQTGAGNNWAk	3			0		0	3.37529e-09	4.90319	0
		NSSYFVEWIPNNVk	2			0		0	3.37379e-07	4.01813	0
		GHYTEGAELVDAVLDVVr	3			0		0	5.23914e-08	3.98298	0
		NSSYFVEWIPNNVK	2			0		0	2.88554e-07	3.95938	0
		LHFFMPGFAPLTSR	3			0		0	9.0508e-05	3.58121	0
		LAVNMVPFPR	2			0		0	2.30412e-05	3.33635	0
		LHFFMPGFAPLTSr	2			0		0	5.47963e-05	3.30999	0
		LTTPTYGDLNHLVSATMSGVTTSLr	3			0		0	6.5916e-06	2.72088	0
		MASTFIGNSTAIQELFK	2			0.0037		0	0.000333939	2.68715	0
		VSDTVVEPYNATLSVHQLVENTDETYcIDNEALYDIcFR	4			0.0334		0.000299	0.00256819	3.17602	0
		LAVNMVPFPr	2			0		0.000575	0.0060994	2.431	0
Q09666	Neuroblast differentiation-associated protein AHNAK			10	13		-3.03516
		APEVNLNAPDVDVHGPDWNLk	3			0		0	2.5247e-06	4.12252	0
		VDIDAPDVDVHGPDWHLK	4			0		0	1.62465e-09	3.35566	0
		VDIDAPDVDVHGPDWHLk	4			0		0	3.97094e-06	3.35036	0
		VDIEGPDVNIEGPEGk	2			0		0	0.00102327	3.16604	0
		ISMPDVDLHLk	3			0		0	2.08848e-05	2.84043	0
		ISMPDLDLNLk	2			0		0	9.29952e-07	2.28382	0
		GPSLDIDTPDVNIEGPEGK	2			0		0.000299	0.00354007	3.45078	0
		LEGELQAPDLELSLPAIHVEGLDIk	3			0		0.000575	0.0064846	3.47617	0
		VDIDVPDVNLEAPEGK	2			0		0.00157	0.0146326	2.13789	0
		GPSLDIDTPDVNIEGPEGk	2			0		0.00157	0.013113	2.05407	0
		VDIEGPDVNIEGPEGK	2			0		0.002689	0.0480221	2.19846	0
		VDTNAPDLSLEGPEGk	2			0		0.00475	0.0969312	2.28533	0
		VDVEVPDVSLEGPEGk	2			0		0.011379	0.212642	2.37543	0
		aDIKSPSLDVTVPEAELNLETPEISVGGk	3			0.0373		0.414421	1	2.3154	0
		mKGDYDVTVPKVEGEIk	3			0		0.494999	1	2.46541	0
		ISMPEVDLNLk	2			0.0658				2.12933	0
H0YGW7	ATP-binding cassette sub-family F member 1 (Fragment)			1	1		-3.48935
		IGFFNQQYAEQLr	2			0		0.000299	0.00218023	2.08259	0
P13667	Protein disulfide-isomerase A4			1	1		-4.61371
		EVSQPDWTPPPEVTLVLTk	2			0		0.000575	0.00583111	2.28402	0
F5H7E2	Superkiller viralicidic activity 2-like 2			1	1		-5.99944
		GEMQVVPVLVHLLSAISSVR	3			0		0	0.000570442	2.50155	0
Q04760	Lactoylglutathione lyase			1	1		-60.848
		GLAFIQDPDGYWIEILNPNk	2			0		0	2.87274e-05	3.31075	0
O60488	Long-chain-fatty-acid--CoA ligase 4			1	2		-97.4308
		LSPEPWTPETGLVTDAFk	2			0		0	9.51007e-05	3.37993	0
		GDcTVLkPTLMAAVPEImDR	2			0.057				2.14821	0
F5H737	Adenosylhomocysteinase		1	1			-1.9
		DGPLNMILDDGGDLTNLIHTK	3			0		0	0	0	0
A6NCD2	T-complex protein 1 subunit zeta			1	2		32.3
		VHAELADVLTEAVVDSILAIK	3			0		0	1.93371e-09	4.64638	0
		VHAELADVLTEAVVDSILAIk	3			0		0	1.01061e-07	4.28326	0
		DGNVLLHEMGLHPrIITEGFEAAKEK	4			0.0803				2.74513	0
B4DDG1	Ubiquitin-conjugating enzyme E2 L3			1	1		1.9
		IEINFPAEYPFKPPK	3			0		0	0.00155446	2.83727	0
* Protein level information
** Information relevant to peptides
# * The treatment/control column displays the number of peptide ratios that were used to calculate a protein ratio. The SILAC 2plex method that we used contains two channels, named “light” and “heavy.” The light quantification channel uses the natural isotopes of lysine (12C614N2) and arginine (12C614N4), while the heavy quantification channel uses arginine 10 (13C615N4) and lysine 6 (13C614N2).
